# Supplementary material for: Unveiling unique protein and phosphorylation signatures in lung adenocarcinomas with and without ALK, EGFR, and KRAS genetic alterations
Source: Mol Oncol. 2025 Jul 7;19(11):3243–65. doi: 10.1002/1878-0261.70091 (PMC12591317; doi:10.1002/1878-0261.70091)
Supplement: Supplementary file 2 — Table S1. Detailed information about the samples analyzed. [file MOL2-19-3243-s007.xlsx]

## Sheet: Table S1
									Table S1. Detailed information about the samples analyzed (age, sex, T, N, M, stage, grade, smoking history, ratio of tumorous cells in the digested area, and data regarding the number of quantified proteins/phosphosites.

## Sheet: Sample Info
MS ID	Group	Sex	Age	Mutation Type	T (extent of tumor)	N (extent of spread to the lymph nodes)	M (presence of metastasis)	Grade	Stage	Smoke	Ratio of tumorous cells in the digested area	Number of quantified proteins	Number of quantified proteins after filtering based on missing values	Number of imputed proteins during the first step	Number of imputed proteins during the second step	Number of quantified phosphosites	Number of quantified phosphosites after filtering based on missing values	Number of imputed phosphosites during the first step	Number of imputed phosphosites during the second step	Number of phosphoproteins based on the number of quantified phosphosites
ALK_1	ALK	Female	72	EML4-ALK	T1	N0	M0	2	I/A3		80	2142	1851	66	104	419	236	35	113	172
ALK_10	ALK	Male	68	EML4-ALK	T2	N0		3	I/B	never	60	1976	1776	94	151	816	329	12	43	337
ALK_2	ALK	Male	54	EML4-ALK	T2	N1	M0	2	II/B	former	90	2179	1835	74	112	1055	347	6	31	440
ALK_5	ALK	Female	64	EML4-ALK	T2	N0	M0	2	I/B		90	1404	1308	113	600	87	72	174	138	26
ALK_6	ALK	Male	53	EML4-ALK	T4	N2	M1	2	IV/A	never	20	1714	1564	104	353	86	64	183	137	31
ALK_7	ALK	Male	66	EML4-ALK	T2	N1	MX	3	II/B	never	70	1905	1697	96	228	120	86	161	137	38
EGFR_1	EGFR	Female	39	EGFR	T2	N1		2	II/B	never	80	2073	1809	150	62	1211	320	26	38	543
EGFR_10	EGFR	Male	73	EGFR 18	T2	N0	M0	2	I/B	former	30	1845	1648	236	137	849	337	11	36	331
EGFR_11	EGFR	Female	56	EGFR 18	T1	N0		2	I/A	current	40	1494	1388	301	332	81	68	165	151	24
EGFR_12	EGFR	Female	66	EGFR 18-19	T1	N2		2	III/A	current	5	1652	1525	277	219	302	207	74	103	118
EGFR_13	EGFR	Female	67	EGFR 19	T2	N0		2	I/B	never	20	1579	1470	293	258	220	172	83	129	84
EGFR_15	EGFR	Female	59	EGFR 19	T2	N2		2	III/A	never	30	1900	1702	217	102	163	127	111	146	65
EGFR_16	EGFR	Female	65	EGFR 19	T1	N0			I/A	current	90	1816	1632	247	142	238	153	95	136	81
EGFR_17	EGFR	Female	66	EGFR 19	T1	N1		2	II/B	former	80	1583	1448	285	288	505	274	28	82	188
EGFR_18	EGFR	Female	79	EGFR 21	T2	N0	M0	2	I/B		80	1686	1555	267	199	571	295	23	66	222
EGFR_2	EGFR	Male	71	EGFR	T2	N1	M0	2	II/B	never	10	1377	1252	299	470	514	267	48	69	179
EGFR_20	EGFR	Female	66	EGFR 21	T1	N0	M0	2	I/A	never	30	1961	1729	197	95	583	259	41	84	248
EGFR_21	EGFR	Male	65	EGFR 19	T2	N1	M0	2	II/B		30	1492	1354	305	362	468	274	29	81	161
EGFR_23	EGFR	Female	77	EGFR 18	T2	N1	M0	2	II/B		80	1678	1540	278	203	408	205	64	115	151
EGFR_24	EGFR	Male	70	EGFR 19	T1	N0		2	I/A		90	1633	1521	289	211	280	188	90	106	102
EGFR_25	EGFR	Male	59	EGFR 21	T3	N0		2	II/B	current	90	1441	1327	313	381	251	175	91	118	88
EGFR_26	EGFR	Female	75	EGFR 21	T2	N0		2	II/A	never	70	1403	1317	328	376	746	314	25	45	297
EGFR_3	EGFR	Female	70	EGFR	T2	N0	M0	2	I/B	never	90	2147	1821	134	66	1271	340	15	29	524
EGFR_4	EGFR	Female	70	EGFR	T1	N2	M0	3	III/A	former	90	1668	1521	255	245	300	175	89	120	107
EGFR_5	EGFR	Female	67	EGFR	T2	N1	M0	3	II/B	current	40	1830	1658	234	129	1008	347	11	26	418
EGFR_6	EGFR	Female	77	EGFR	T1	N2	M0	2-3	III/A	former	20	1566	1450	280	291	245	168	90	126	83
EGFR_7	EGFR	Male	40	EGFR	T4	N0	M0		III/A	former	90	1895	1628	205	188	199	151	103	130	74
EGFR_8	EGFR	Female	61	EGFR	T2	N0	M0	3	II/A	former	70	1736	1617	256	148	122	103	132	149	36
EGFR_9	EGFR	Female	62	EGFR 18	T1	N1			II/B	current	80	1839	1657	225	139	219	152	92	140	67
KRAS_1	KRAS	Male	63	KRAS	T2	N0		2	I/B	current	30	1811	1581	173	267	198	148	88	148	63
KRAS_10	KRAS	Male	66	KRAS	T3	N1	M0	2	III/A	former	20	1785	1626	163	232	272	182	73	129	101
KRAS_11	KRAS	Female	60	KRAS	T1	N0	M0	2	I/A	current	70	1884	1691	155	175	1342	353	6	25	575
KRAS_13	KRAS	Female	65	KRAS	T1	N0	M0	3	I/A3	former	80	1810	1647	168	206	222	168	80	136	81
KRAS_14	KRAS	Female	64	KRAS	T3	N2	M0	3	III/B	current	70	1686	1542	189	290	169	125	112	147	55
KRAS_15	KRAS	Male	70	KRAS	T2	N1	M0	3	II/B		90	1556	1447	196	378	309	190	69	125	104
KRAS_16	KRAS	Female	53	KRAS	T2	N2	M0	2	III/A	former	80	1906	1694	160	167	683	306	19	59	279
KRAS_17	KRAS	Male	70	KRAS	T4	N0	M0	3	III/A	current	90	1942	1696	147	178	99	74	138	172	34
KRAS_18	KRAS	Male	63	KRAS	T1	N0	M0	2-3	I/A2	current	10	1635	1511	197	313	244	145	85	154	78
KRAS_19	KRAS	Female	74	KRAS	T2	N2	M0		II/A	former	30	1889	1690	149	182	129	99	124	161	49
KRAS_2	KRAS	Female	65	KRAS	T3	N0		2	II/B	current	30	1672	1550	170	301	784	333	13	38	331
KRAS_20	KRAS	Female	60	KRAS G12C	T2	N0	M0	2	II/A	current	90	1995	1758	113	150	155	121	105	158	42
KRAS_22	KRAS	Male	60	KRAS G12V	T2	N1	M0	3	II/B	current	60	1718	1557	174	290	551	259	41	84	224
KRAS_23	KRAS	Female	54	KRAS G12X	T1	N1	M0	2	II/B	current	20	1921	1695	154	172	365	217	52	115	138
KRAS_24	KRAS	Female	75	KRAS G12X	T3	N0	M0	2	II/B	former	30	1697	1575	163	283	312	173	89	122	119
KRAS_25	KRAS	Male	52	KRAS G12X	T2	N2		2	III/A	current	90	1934	1664	133	224	903	322	16	46	342
KRAS_26	KRAS	Female	61	KRAS G12X	T2	N0	M0	3	II/A	current	5	1711	1543	190	288	565	281	28	75	221
KRAS_27	KRAS	Female	75	KRAS G12X	T1	N2	M0		III/A		30	1802	1625	184	212	73	60	150	174	23
KRAS_28	KRAS	Male	65	KRAS G13X	T2	N2		2	III/A	current	80	2081	1792	118	111	503	295	18	71	184
KRAS_29	KRAS	Female	53	KRAS 12	T1	N0		2	I/A	current	90	1852	1675	156	190	333	208	62	114	108
KRAS_3	KRAS	Female	70	KRAS	T1	N2		2	III/A		90	1725	1585	181	255	414	218	49	117	155
KRAS_32	KRAS	Female	63	KRAS 12	T2	N2		2	III/A	current	90	1566	1456	194	371	173	135	91	158	53
KRAS_35	KRAS	Female	59	KRAS	T3	N0		2	II/B	former	90	1642	1509	181	331	915	330	10	44	384
KRAS_36	KRAS	Male	71	KRAS	T4	N2	M1	3	IV/A	current	50	2158	1837	98	86	341	194	67	123	122
KRAS_37	KRAS	Male	70	KRAS	T2	N0	M1	2	IV/A	former	90	1949	1747	142	132	1145	338	9	37	478
KRAS_4	KRAS	Female	55	KRAS	T1	N0	M0	2	I/A3	current	30	1641	1469	189	363	444	241	43	100	160
KRAS_5	KRAS	Female	64	KRAS	T2	N0	M0	2	I/B	current	80	1903	1709	147	165	668	320	14	50	258
KRAS_6	KRAS	Male	56	KRAS	T2	N1	M0	2	II/B	current	70	1727	1610	177	234	531	269	31	84	207
KRAS_7	KRAS	Female	76	KRAS	T4	N1	M0	2	III/A	former	60	1690	1524	184	313	1173	346	8	30	514
KRAS_8	KRAS	Female	59	KRAS	T1	N0	M0	2	I/A3	current	20	2024	1771	117	133	139	115	108	161	43
KRAS_9	KRAS	Male	63	KRAS	T2	N1	M0	2	II/B		40	1900	1700	157	164	230	157	83	144	80
WT_10	WT	Female	47	triple wt	T4	N0	M0	3	III/A	current	70	1922	1686	110	225	872	309	55	20	341
WT_11	WT	Male	64	triple wt	T2	N0	M0	3	I/B	current	30	2117	1817	88	116	1198	358	18	8	499
WT_12	WT	Female	60	triple wt	T2	N0	M0	3	I/B	current	70	2189	1863	74	84	1781	359	16	9	790
WT_13	WT	Male	62	triple wt	T2	N0	M0	3	I/A3	former	90	1945	1730	106	185	697	331	42	11	280
WT_14	WT	Female	69	triple wt	T2	N1	M0	3	II/B	current	60	1970	1684	97	240	259	186	170	28	89
WT_15	WT	Female	73	triple wt	T3	N1	M0	2-3	III/A	never	80	1851	1665	113	243	403	238	126	20	129
WT_16	WT	Male	62	triple wt	T2	N2	M0	3	III/A	current	50	1391	1323	148	550	160	118	234	32	49
WT_17	WT	Female	74	triple wt	T2	N1	M0	3	II/B	never	70	2067	1796	85	140	385	214	153	17	146
WT_18	WT	Female	73	triple wt	T2	N2	M0	2	III/A	current	90	1832	1659	124	238	629	284	82	18	245
WT_19	WT	Female	41	triple wt	T4	N2	M0	3	III/B	never	95	1840	1662	114	245	278	160	200	24	89
WT_2	WT	Male	71	triple wt	T2	N0	M0	2	II/A	former	30	2115	1822	92	107	434	268	98	18	166
WT_20	WT	Female	68	triple wt							20	1789	1600	125	296	706	322	52	10	275
WT_21	WT	Male	64	triple wt	T1	N1	M0	2	II/B	current	70	1683	1543	137	341	446	253	113	18	155
WT_22	WT	Female	76	triple wt	T2	N0		3	I/B	never	80	1791	1616	130	275	1046	344	30	10	405
WT_23	WT	Female	66	triple wt	T2	N2		2	III/A	never	80	1709	1559	122	340	389	230	127	27	146
WT_3	WT	Female	69	triple wt	T3	N2	M0	2	III/B	former	30	2078	1806	86	129	262	163	197	24	95
WT_4	WT	Female	65	triple wt	T2	N0		2	II/A	former	40	1749	1577	125	319	424	266	89	29	162
WT_5	WT	Male	68	triple wt	T1	N0		2	I/A3	former	30	1901	1722	101	198	536	291	70	23	190
WT_6	WT	Female	60	triple wt	T3	N0	M0	2	II/B	current	60	1566	1418	138	465	539	269	89	26	219
WT_7	WT	Male	62	triple wt	T3	N0	M0	2	II/B	current	80	1718	1532	122	367	764	319	48	17	315
WT_8	WT	Male	66	triple wt	T4	N0	M0	2	III/A	former	60	1458	1347	123	551	81	73	279	32	31
WT_9	WT	Male	72	triple wt	T2	N2		2	III/B	current	60	1881	1699	115	207	436	283	80	21	156
