# Supplementary material for: Unveiling unique protein and phosphorylation signatures in lung adenocarcinomas with and without ALK, EGFR, and KRAS genetic alterations
Source: Mol Oncol. 2025 Jul 7;19(11):3243–65. doi: 10.1002/1878-0261.70091 (PMC12591317; doi:10.1002/1878-0261.70091)
Supplement: Supplementary file 3 — Table S2. Summary of the parameters used for all the software. [file MOL2-19-3243-s004.xlsx]

## Sheet: Table S2
				Table S2. Summary of the parameters used for all the software.

## Sheet: Byonic_Proteomics
Recorded protein search configuration:
Num	Rule	Value
0	Protein database	human_202307.fasta
1	Spectrum-level FDR	Auto cut
2	Cleavage residues	KR
3	Digest cutter	C-terminal cutter
4	Peptide termini	Fully specific
5	Maximum number of missed cleavages	2
6	Precursor tolerance	10.0 ppm
7	Fragment tolerance	frag:qtof_hcd 20.0 ppm
8	Fragment tolerance version	2
9	Charges applied to charge-unassigned spectra:	1,2,3
10	Precursor mass max	10000
11	N-glycan search	None
12	O-glycan search	None
13	Off by x isotopes	-2,-1,0,+1,+2
14	Contaminants added	TRUE
15	Decoys added	TRUE
16	%Additional parameters:
17	Disulfide Enable	FALSE
18	Trisulfide Enable	FALSE
19	DSS Crosslink Enable	FALSE
20	Custom Crosslink Enable	FALSE
21	Wildcard Enable	0
22	Combyne cut off score	Auto
23	Protein FDR cutoff	0.01
24	Focused DB created	TRUE
25	Export mzIdentML	TRUE
26	Score version	2
27	precursor_assignment_flags	2
28	po_NumberMonosReturn	1
29	Lock mass list	None
30	%Modification searches:
31	common_modifications_max	2
32	rare_modifications_max	1
33	%Fixed and variable modifications:
34	Carbamidomethyl / +57.021464 @ C | fixed
35	Oxidation / +15.994915 @ M | common2
36	Gln->pyro-Glu / -17.026549 @ NTerm Q | rare1
37	Glu->pyro-Glu / -18.010565 @ NTerm E | rare1
38	Ammonia-loss / -17.026549 @ NTerm C | rare1
39	Acetyl / +42.010565 @ Protein NTerm | rare1
40	Deamidated / +0.984016 @ N, Q | rare1
41	Methyl / +14.015650 @ NTerm, H, K, N, R | rare1
42	Dioxidation / +31.989829 @ M | common1
43	% Custom modification text below
44	%Glycan modifications:
45	Show all N-glycopeptides	0
46	%Addition parameters:
47	Product Version	PMI-Byonic-Com:v5.0.20-g02838203

## Sheet: Byonic_Phosphoproteomics
Recorded protein search configuration:
Num	Rule	Value
0	Protein database	uniprotkb_human_202307.fasta
1	Spectrum-level FDR	Auto cut
2	Cleavage residues	KR
3	Digest cutter	C-terminal cutter
4	Peptide termini	Fully specific
5	Maximum number of missed cleavages	2
6	Precursor tolerance	15.0 ppm
7	Fragment tolerance	frag:qtof_hcd 20.0 ppm
8	Fragment tolerance version	2
9	Charges applied to charge-unassigned spectra:	1,2,3
10	Precursor mass max	10000.0
11	N-glycan search	None
12	O-glycan search	None
13	Off by x isotopes	-2,-1,0,+1,+2
14	Contaminants added	true
15	Decoys added	true
16	%Additional parameters:
17	Disulfide Enable	false
18	Trisulfide Enable	false
19	DSS Crosslink Enable	false
20	Custom Crosslink Enable	false
21	Wildcard Enable	0
22	Combyne cut off score	Auto
23	Protein FDR cutoff	1%
24	Focused DB created	true
25	Export mzIdentML	true
26	Score version	2
27	precursor_assignment_flags	2
28	po_NumberMonosReturn	1
29	Lock mass list	None
30	%Modification searches:
31	common_modifications_max	3
32	rare_modifications_max	1
33	%Fixed and variable modifications:
34	Carbamidomethyl / +57.021464 @ C | fixed
35	Oxidation / +15.994915 @ M | common2
36	Gln->pyro-Glu / -17.026549 @ NTerm Q | rare1
37	Glu->pyro-Glu / -18.010565 @ NTerm E | rare1
38	Ammonia-loss / -17.026549 @ NTerm C | rare1
39	Acetyl / +42.010565 @ Protein NTerm | rare1
40	Deamidated / +0.984016 @ N, Q | rare1
41	Methyl / +14.015650 @ NTerm, H, K, N, R | rare1
42	Phospho / +79.966331 @ S, T, Y | common3
43	% Custom modification text below
44	set_one_ID_per_scan	1
45	po_HybridPrecursor	1
46	po_NumberMonosReturn	2
47	%Glycan modifications:
48	Show all N-glycopeptides	0
49	%Addition parameters:
50	Product Version	PMI-Byonic-Com:v5.0.20-g02838203

## Sheet: MaxQuant_Proteomics
Parameter	Value
Version	2.4.0.0
Include contaminants	TRUE
PSM FDR	0.01
PSM FDR Crosslink	0.01
Protein FDR	0.01
Site FDR	0.01
Use Normalized Ratios For Occupancy	TRUE
Min. peptide Length	7
Min. score for unmodified peptides	0
Min. score for modified peptides	40
Min. delta score for unmodified peptides	0
Min. delta score for modified peptides	6
Min. unique peptides	0
Min. razor peptides	1
Min. peptides	1
Use only unmodified peptides and	FALSE
Peptides used for protein quantification	Razor
Discard unmodified counterpart peptides	TRUE
Label min. ratio count	2
Use delta score	FALSE
iBAQ	TRUE
iBAQ log fit	TRUE
Match between runs	TRUE
Matching time window [min]	1.5
Match ion mobility window [indices]	NaN
Alignment time window [min]	15
Alignment ion mobility window [indices]	NaN
Find dependent peptides	FALSE
Fasta file	mutations_proteomics_extracted.fasta
Decoy mode	revert
Include contaminants	TRUE
Advanced ratios	TRUE
Fixed andromeda index folder
Combined folder location
Second peptides	TRUE
Stabilize large LFQ ratios	TRUE
Separate LFQ in parameter groups	FALSE
Require MS/MS for LFQ comparisons	FALSE
Calculate peak properties	TRUE
Main search max. combinations	200
Advanced site intensities	TRUE
Write msScans table	FALSE
Write msmsScans table	TRUE
Write ms3Scans table	TRUE
Write allPeptides table	TRUE
Write mzRange table	TRUE
Write DIA fragments table	FALSE
Write DIA fragments quant table	FALSE
Write pasefMsmsScans table	TRUE
Write accumulatedMsmsScans table	TRUE
Max. peptide mass [Da]	4600
Min. peptide length for unspecific search	8
Max. peptide length for unspecific search	25
Razor protein FDR	TRUE
Disable MD5	FALSE
Max mods in site table	3
Match unidentified features	FALSE
Epsilon score for mutations
Evaluate variant peptides separately	TRUE
Variation mode	None
MS/MS tol. (FTMS)	20 ppm
Top MS/MS peaks per Da interval. (FTMS)	12
Da interval. (FTMS)	100
MS/MS deisotoping (FTMS)	TRUE
MS/MS deisotoping tolerance (FTMS)	7
MS/MS deisotoping tolerance unit (FTMS)	ppm
MS/MS higher charges (FTMS)	TRUE
MS/MS water loss (FTMS)	TRUE
MS/MS water loss (FTMS for cross link)	FALSE
MS/MS ammonia loss (FTMS)	TRUE
MS/MS ammonia loss (FTMS for cross link)	FALSE
MS/MS dependent losses (FTMS)	TRUE
MS/MS recalibration (FTMS)	FALSE
MS/MS tol. (ITMS)	0.5 Da
Top MS/MS peaks per Da interval. (ITMS)	8
Da interval. (ITMS)	100
MS/MS deisotoping (ITMS)	FALSE
MS/MS deisotoping tolerance (ITMS)	0.15
MS/MS deisotoping tolerance unit (ITMS)	Da
MS/MS higher charges (ITMS)	TRUE
MS/MS water loss (ITMS)	TRUE
MS/MS water loss (ITMS for cross link)	FALSE
MS/MS ammonia loss (ITMS)	TRUE
MS/MS ammonia loss (ITMS for cross link)	FALSE
MS/MS dependent losses (ITMS)	TRUE
MS/MS recalibration (ITMS)	FALSE
MS/MS tol. (TOF)	40 ppm
Top MS/MS peaks per Da interval. (TOF)	10
Da interval. (TOF)	100
MS/MS deisotoping (TOF)	TRUE
MS/MS deisotoping tolerance (TOF)	0.01
MS/MS deisotoping tolerance unit (TOF)	Da
MS/MS higher charges (TOF)	TRUE
MS/MS water loss (TOF)	TRUE
MS/MS water loss (TOF for cross link)	FALSE
MS/MS ammonia loss (TOF)	TRUE
MS/MS ammonia loss (TOF for cross link)	FALSE
MS/MS dependent losses (TOF)	TRUE
MS/MS recalibration (TOF)	FALSE
MS/MS tol. (Unknown)	20 ppm
Top MS/MS peaks per Da interval. (Unknown)	12
Da interval. (Unknown)	100
MS/MS deisotoping (Unknown)	TRUE
MS/MS deisotoping tolerance (Unknown)	7
MS/MS deisotoping tolerance unit (Unknown)	ppm
MS/MS higher charges (Unknown)	TRUE
MS/MS water loss (Unknown)	TRUE
MS/MS water loss (Unknown for cross link)	FALSE
MS/MS ammonia loss (Unknown)	TRUE
MS/MS ammonia loss (Unknown for cross link)	FALSE
MS/MS dependent losses (Unknown)	TRUE
MS/MS recalibration (Unknown)	FALSE
Site tables	Deamidation (NQ)Sites.txt;Oxidation (M)Sites.txt

## Sheet: MaxQuant_Phosphoproteomics
Parameter	Value
Version	2.4.2.0
Include contaminants	TRUE
PSM FDR	0.01
PSM FDR Crosslink	0.01
Protein FDR	0.01
Site FDR	0.01
Use Normalized Ratios For Occupancy	TRUE
Min. peptide Length	7
Min. score for unmodified peptides	0
Min. score for modified peptides	40
Min. delta score for unmodified peptides	0
Min. delta score for modified peptides	6
Min. unique peptides	0
Min. razor peptides	1
Min. peptides	1
Use only unmodified peptides and	TRUE
Modifications included in protein quantification	Oxidation (M);Acetyl (Protein N-term);Phospho (STY)
Peptides used for protein quantification	Razor
Discard unmodified counterpart peptides	TRUE
Label min. ratio count	2
Use delta score	FALSE
iBAQ	TRUE
iBAQ log fit	TRUE
Match between runs	TRUE
Matching time window [min]	0.2
Match ion mobility window [indices]	0.05
Alignment time window [min]	2
Alignment ion mobility window [indices]	1
Find dependent peptides	FALSE
Fasta file	PP_lung_mutations_84_samples_20240219.fasta
Decoy mode	revert
Include contaminants	TRUE
Advanced ratios	TRUE
Fixed andromeda index folder
Combined folder location
Second peptides	TRUE
Stabilize large LFQ ratios	TRUE
Separate LFQ in parameter groups	FALSE
Require MS/MS for LFQ comparisons	FALSE
Calculate peak properties	TRUE
Main search max. combinations	200
Advanced site intensities	TRUE
Write msScans table	FALSE
Write msmsScans table	TRUE
Write ms3Scans table	TRUE
Write allPeptides table	TRUE
Write mzRange table	TRUE
Write DIA fragments table	FALSE
Write DIA fragments quant table	FALSE
Write pasefMsmsScans table	TRUE
Write accumulatedMsmsScans table	TRUE
Max. peptide mass [Da]	4600
Min. peptide length for unspecific search	8
Max. peptide length for unspecific search	25
Razor protein FDR	TRUE
Disable MD5	FALSE
Max mods in site table	3
Match unidentified features	FALSE
Epsilon score for mutations
Evaluate variant peptides separately	TRUE
Variation mode	None
MS/MS tol. (FTMS)	20 ppm
Top MS/MS peaks per Da interval. (FTMS)	12
Da interval. (FTMS)	100
MS/MS deisotoping (FTMS)	TRUE
MS/MS deisotoping tolerance (FTMS)	7
MS/MS deisotoping tolerance unit (FTMS)	ppm
MS/MS higher charges (FTMS)	TRUE
MS/MS water loss (FTMS)	TRUE
MS/MS water loss (FTMS for cross link)	FALSE
MS/MS ammonia loss (FTMS)	TRUE
MS/MS ammonia loss (FTMS for cross link)	FALSE
MS/MS dependent losses (FTMS)	TRUE
MS/MS recalibration (FTMS)	FALSE
MS/MS tol. (ITMS)	0.5 Da
Top MS/MS peaks per Da interval. (ITMS)	8
Da interval. (ITMS)	100
MS/MS deisotoping (ITMS)	FALSE
MS/MS deisotoping tolerance (ITMS)	0.15
MS/MS deisotoping tolerance unit (ITMS)	Da
MS/MS higher charges (ITMS)	TRUE
MS/MS water loss (ITMS)	TRUE
MS/MS water loss (ITMS for cross link)	FALSE
MS/MS ammonia loss (ITMS)	TRUE
MS/MS ammonia loss (ITMS for cross link)	FALSE
MS/MS dependent losses (ITMS)	TRUE
MS/MS recalibration (ITMS)	FALSE
MS/MS tol. (TOF)	25 ppm
Top MS/MS peaks per Da interval. (TOF)	16
Da interval. (TOF)	100
MS/MS deisotoping (TOF)	TRUE
MS/MS deisotoping tolerance (TOF)	0.01
MS/MS deisotoping tolerance unit (TOF)	Da
MS/MS higher charges (TOF)	TRUE
MS/MS water loss (TOF)	TRUE
MS/MS water loss (TOF for cross link)	FALSE
MS/MS ammonia loss (TOF)	TRUE
MS/MS ammonia loss (TOF for cross link)	FALSE
MS/MS dependent losses (TOF)	TRUE
MS/MS recalibration (TOF)	FALSE
MS/MS tol. (Unknown)	20 ppm
Top MS/MS peaks per Da interval. (Unknown)	12
Da interval. (Unknown)	100
MS/MS deisotoping (Unknown)	TRUE
MS/MS deisotoping tolerance (Unknown)	7
MS/MS deisotoping tolerance unit (Unknown)	ppm
MS/MS higher charges (Unknown)	TRUE
MS/MS water loss (Unknown)	TRUE
MS/MS water loss (Unknown for cross link)	FALSE
MS/MS ammonia loss (Unknown)	TRUE
MS/MS ammonia loss (Unknown for cross link)	FALSE
MS/MS dependent losses (Unknown)	TRUE
MS/MS recalibration (Unknown)	FALSE
Site tables	Oxidation (M)Sites.txt;Phospho (STY)Sites.txt

## Sheet: RStudio
kNN imputation for proteomics:
kNN(df, k = 10, trace = T, imp_var = F)
Site- and condition-specific imputation for phosphoproteomics:
scImpute(ppe, 0.5, ppe$group)
tImpute(ppe, assay = "imputed")
Normalization of the phosphoproteomic dataset:
medianScaling(ppe, scale = FALSE, assay = "imputed")
Normality tests:
shapiro.test(df)
Variance tests:
levene.test(df, df_grouping)
Multiple group comparisons:
if normality (for all groups) AND variance tests are passed:
aov(df, df_grouping)
else if normality test is passed for all groups AND variance test is not passed:
welch_anova_test(df, df_grouping)
else:
kruskal.test(df, df_grouping)
Two group comparisons:
if normality (for both groups) AND variance tests are passed:
t.test(df_1, df_2, var.equal = T)
else if normality test is passed for both groups AND variance test is not passed:
t.test(df_1, df_2, var.equal = F)
else:
wilcox.test(df_1, df_2, var.equal = F)
FDR control of outputs:
FDR is controlled for each output table separately
For multiple group comparisons:	p.adjust(df[,i], method = "BH")
For two-reoup comparisons:	p.adjust(df[i,], method = "BH")
UMAP:
umap(t(df, labels = factor(full_matrix_extra$MUTATION, levels = c("ALK", "EGFR", "KRAS", "WT")), axistextsize = 18, legendtextsize = 16, seed = 100, dotsize = 5, textlabelsize = 0, legendtitle = "Mutation", controlscale=T, scale = 3, colvec = c('#3498DB', '#F4D03F', '#1ABC9C', '#E74C3C'))
Heatmap:
source("https://raw.githubusercontent.com/obigriffith/biostar-tutorials/master/Heatmaps/heatmap.3.R")
heatmap.3(as.matrix(heatmap_df), col=ramp, trace = "none", breaks=breaks,
key = T, density.info = "density", key.title = "", key.xlab = "", keysize = "1.5",
hclustfun = hm_function, ColSideColors = as.matrix(clab), ColSideColorsSize=5, cexCol = 0.5,
labRow = "", margins = c(4, 12), labCol = full_matrix_extra$ID)
Kinase-substrate prediction:
standardise(ppe_scaled)
kinaseSubstrateScore(substrate.list = PhosphoSite.human,
mat = as.matrix(mat.std),
seqs = Sequence_short,
numMotif = 5,
numSub = 1,
species = "human")
kinaseSubstratePred(kssMat, inclusion = 2, cs = 0.8)
Kinase network:
plotKinaseNetwork(KSR = kssMat,
predMatrix = predMat,
threshold = 0.8,
color = kinase_all_color)
GSEA analysis:
cgsea_res <- gseGO(geneList = geneList_KRAS_WT,
ont = "BP",
OrgDb = "org.Hs.eg.db",
minGSSize = 15,
maxGSSize = 500,
eps = 0,
nPermSimple = 10000,
seed = TRUE,
pvalueCutoff = 0.05)

## Sheet: KSEA App
Experimental dataset	Dataset was created separately for the six comparisons.
Select kinase-substrate dataset	PhosphoSitePlus + NetworKIN
Set NetworKIN score cutoff	3
[for plot] Set p-value cutoff	0.05
[for plot] Set substrate count cutoff	3
