# Supplementary material for: Unveiling unique protein and phosphorylation signatures in lung adenocarcinomas with and without ALK, EGFR, and KRAS genetic alterations
Source: Mol Oncol. 2025 Jul 7;19(11):3243–65. doi: 10.1002/1878-0261.70091 (PMC12591317; doi:10.1002/1878-0261.70091)
Supplement: Supplementary file 4 — Table S3. List of 504 proteins along with the calculated P‐values and fold‐change values for the six different two‐group comparisons. [file MOL2-19-3243-s008.xlsx]

## Sheet: Table S3
							Table S3. List of 504 proteins along with the calculated p-values and fold-change values for the six different two-group comparisons.

## Sheet: Two-group tests-proteomics
	Test type of two-group comparisons						Adjusted p- values						Fold-change						Significantly dysregulated (p-value < 0.05, |log2FC|>1; DOWN: down-regulated, UP: upregulated)
Protein	ALK vs EGFR	ALK vs KRAS	ALK vs WT	EGFR vs KRAS	EGFR vs WT	KRAS vs WT	ALK vs EGFR	ALK vs KRAS	ALK vs WT	EGFR vs KRAS	EGFR vs WT	KRAS vs WT	FC ALK vs EGFR	FC ALK vs KRAS	FC ALK vs WT	FC EGFR vs KRAS	FC EGFR vs WT	FC KRAS vs WT	DIFF ALK vs EGFR	DIFF ALK vs KRAS	DIFF ALK vs WT	DIFF EGFR vs KRAS	DIFF EGFR vs WT	DIFF KRAS vs WT
sp|P00738|HPT_HUMAN	Student t-test	Student t-test	Student t-test	Student t-test	Student t-test	Student t-test	0.000765132	0.000900726	0.0009779	0.0229203	0.0397152	0.824996	2.30682	1.63339	1.67699	-0.673435	-0.629831	0.0436045	UP	UP	UP
sp|P05026|AT1B1_HUMAN	Wilcoxon-test	Wilcoxon-test	Student t-test	Wilcoxon-test	Wilcoxon-test	Wilcoxon-test	0.00477875	0.00769104	0.0133234	0.115965	0.00320408	0.0261137	1.50562	1.21702	0.67252	-0.288599	-0.833103	-0.544505	UP	UP
sp|P43304|GPDM_HUMAN	Wilcoxon-test	Wilcoxon-test	Welch t-test	Wilcoxon-test	Wilcoxon-test	Wilcoxon-test	0.00926512	0.0303114	0.197585	0.0303114	0.000444692	0.000396713	0.852987	0.659595	0.366882	-0.193392	-0.486105	-0.292713
sp|P50238|CRIP1_HUMAN	Wilcoxon-test	Wilcoxon-test	Wilcoxon-test	Wilcoxon-test	Wilcoxon-test	Wilcoxon-test	0.445084	0.0019879	0.000222965	0.00266341	0.000222965	0.00843926	-1.17457	-3.71333	-4.24895	-2.53876	-3.07437	-0.535614		DOWN	DOWN	DOWN	DOWN
sp|Q14766|LTBP1_HUMAN	Wilcoxon-test	Wilcoxon-test	Wilcoxon-test	Wilcoxon-test	Wilcoxon-test	Wilcoxon-test	0.00933486	0.363204	0.0184171	9.30813e-05	0.0113476	0.00868168	-1.705	-0.408158	-1.17577	1.29684	0.529231	-0.767613	DOWN		DOWN	UP
sp|Q92520|FAM3C_HUMAN	Wilcoxon-test	Welch t-test	Student t-test	Wilcoxon-test	Wilcoxon-test	Student t-test	0.000505242	0.0406213	0.497847	2.70334e-05	2.32609e-06	0.014939	1.65321	0.202621	-0.119728	-1.45059	-1.77294	-0.322349	UP			DOWN	DOWN
sp|A0A075B6K4|LV310_HUMAN;sp|P01715|LV301_HUMAN	Wilcoxon-test	Wilcoxon-test	Wilcoxon-test	Wilcoxon-test	Wilcoxon-test	Wilcoxon-test	0.617856	0.131603	0.0196428	0.0403428	1.05321e-05	0.0196428	0.137425	-0.923588	-2.22133	-1.06101	-2.35876	-1.29775			DOWN	DOWN	DOWN	DOWN
sp|E9PRG8|CK098_HUMAN;tr|E9PLD3|E9PLD3_HUMAN;tr|A0A494BXY3|A0A494BXY3_HUMAN	Student t-test	Wilcoxon-test	Student t-test	Wilcoxon-test	Student t-test	Wilcoxon-test	0.0689242	0.0230258	0.0259667	0.00726621	0.425748	0.0234617	0.37873	1.05657	0.460444	0.677839	0.0817139	-0.596126		UP
sp|O00629|IMA3_HUMAN	Wilcoxon-test	Wilcoxon-test	Wilcoxon-test	Wilcoxon-test	Wilcoxon-test	Wilcoxon-test	0.854415	0.0781767	0.00526779	0.00980194	3.53982e-05	0.0134035	-0.0206999	-0.414347	-0.888576	-0.393647	-0.867876	-0.474229
sp|O14498|ISLR_HUMAN	Wilcoxon-test	Wilcoxon-test	Wilcoxon-test	Wilcoxon-test	Wilcoxon-test	Wilcoxon-test	0.000505242	0.175098	3.18522e-05	0.00223033	0.677372	0.000293268	-1.21352	-0.59965	-1.39427	0.613868	-0.180756	-0.794624	DOWN		DOWN
sp|O14980|XPO1_HUMAN;tr|A0A7I2YQV4|A0A7I2YQV4_HUMAN;tr|A0A7P0Z4B7|A0A7P0Z4B7_HUMAN	Wilcoxon-test	Student t-test	Wilcoxon-test	Wilcoxon-test	Wilcoxon-test	Wilcoxon-test	0.0207318	0.217804	0.594645	0.000413993	0.000123894	0.0207318	0.701656	0.219248	0.00522858	-0.482408	-0.696428	-0.214019
sp|O15078|CE290_HUMAN	Wilcoxon-test	Student t-test	Welch t-test	Wilcoxon-test	Wilcoxon-test	Student t-test	0.246943	0.00278306	0.123082	5.30887e-05	0.014605	0.0378825	0.336079	0.876832	0.567512	0.540752	0.231433	-0.30932
sp|O43252|PAPS1_HUMAN	Wilcoxon-test	Wilcoxon-test	Wilcoxon-test	Wilcoxon-test	Wilcoxon-test	Wilcoxon-test	0.0376405	0.0376405	0.660331	0.660331	6.05167e-07	1.38899e-09	0.865932	0.794345	-0.167424	-0.0715877	-1.03336	-0.961768					DOWN
sp|O95470|SGPL1_HUMAN;tr|A0A8V8TLU8|A0A8V8TLU8_HUMAN	Wilcoxon-test	Student t-test	Wilcoxon-test	Wilcoxon-test	Wilcoxon-test	Wilcoxon-test	0.477386	0.00262707	0.0133316	0.0133316	0.00740853	0.439274	-0.195133	-0.733668	-0.901678	-0.538535	-0.706545	-0.16801
sp|O95816|BAG2_HUMAN	Wilcoxon-test	Wilcoxon-test	Wilcoxon-test	Wilcoxon-test	Wilcoxon-test	Wilcoxon-test	1	0.0190309	0.0443634	5.18225e-08	4.39911e-06	1	0.13663	-0.595526	-0.714795	-0.732156	-0.851425	-0.119269
sp|P07711|CATL1_HUMAN	Wilcoxon-test	Student t-test	Student t-test	Wilcoxon-test	Wilcoxon-test	Student t-test	0.0307361	3.9729e-07	3.9729e-07	0.390912	0.038681	0.455748	-1.43622	-1.80042	-1.89533	-0.364202	-0.459107	-0.0949041	DOWN	DOWN	DOWN
sp|P07988|PSPB_HUMAN	Wilcoxon-test	Student t-test	Student t-test	Wilcoxon-test	Wilcoxon-test	Student t-test	2.10517e-05	0.270974	0.000244621	5.80501e-06	0.121734	0.000701855	2.7875	0.702955	2.17811	-2.08455	-0.609394	1.47515	UP		UP	DOWN		UP
sp|P21589|5NTD_HUMAN;tr|Q96B60|Q96B60_HUMAN	Wilcoxon-test	Wilcoxon-test	Wilcoxon-test	Wilcoxon-test	Wilcoxon-test	Wilcoxon-test	0.0232917	0.480253	0.480253	0.00242538	0.000274954	0.000384584	1.59929	0.438734	-0.460875	-1.16055	-2.06016	-0.899609	UP			DOWN	DOWN
sp|P25815|S100P_HUMAN	Wilcoxon-test	Wilcoxon-test	Wilcoxon-test	Wilcoxon-test	Wilcoxon-test	Student t-test	0.355543	0.00487035	0.0234271	2.7727e-08	3.11017e-06	0.201962	0.328348	-2.82148	-2.33468	-3.14983	-2.66303	0.4868		DOWN	DOWN	DOWN	DOWN
sp|P35613|BASI_HUMAN	Student t-test	Wilcoxon-test	Student t-test	Wilcoxon-test	Student t-test	Wilcoxon-test	0.785827	0.244571	0.00503683	0.00695835	2.75169e-06	0.0177245	0.0446203	-0.243777	-0.495949	-0.288397	-0.540569	-0.252172
sp|P36551|HEM6_HUMAN	Wilcoxon-test	Wilcoxon-test	Wilcoxon-test	Wilcoxon-test	Wilcoxon-test	Wilcoxon-test	0.0382215	0.0426147	0.549719	0.835132	0.0426147	0.0426147	0.449377	0.369345	0.163675	-0.0800327	-0.285702	-0.205669
sp|P42768|WASP_HUMAN;tr|A0A8V8TM35|A0A8V8TM35_HUMAN	Student t-test	Wilcoxon-test	Wilcoxon-test	Wilcoxon-test	Wilcoxon-test	Wilcoxon-test	1	0.0376057	0.0234534	0.0376057	0.0332863	1	0.124042	-0.34099	-0.459504	-0.465032	-0.583547	-0.118515
sp|P55060|XPO2_HUMAN	Welch t-test	Wilcoxon-test	Welch t-test	Wilcoxon-test	Student t-test	Wilcoxon-test	0.00563729	1	0.0047222	0.0253936	1	0.0272671	-1.48655	-0.332226	-1.67589	1.15432	-0.189339	-1.34366	DOWN		DOWN	UP		DOWN
sp|P55210|CASP7_HUMAN	Wilcoxon-test	Wilcoxon-test	Wilcoxon-test	Wilcoxon-test	Student t-test	Wilcoxon-test	0.0428641	0.00701364	0.0134629	0.00116556	0.150054	0.104604	-1.61116	-2.14997	-1.87714	-0.538811	-0.265984	0.272827	DOWN	DOWN	DOWN
sp|P55795|HNRH2_HUMAN	Wilcoxon-test	Wilcoxon-test	Student t-test	Wilcoxon-test	Wilcoxon-test	Wilcoxon-test	0.0483769	0.0340918	0.848375	0.848375	0.00159585	0.000557732	1.13259	1.00939	0.0607532	-0.123194	-1.07183	-0.94864	UP	UP			DOWN
sp|Q08AM6|VAC14_HUMAN	Wilcoxon-test	Wilcoxon-test	Student t-test	Wilcoxon-test	Wilcoxon-test	Wilcoxon-test	0.00189466	0.00869274	0.067162	0.067162	0.000121827	0.00869274	1.95867	1.40664	0.326376	-0.552027	-1.63229	-1.08027	UP	UP			DOWN	DOWN
sp|Q13616|CUL1_HUMAN	Wilcoxon-test	Wilcoxon-test	Wilcoxon-test	Wilcoxon-test	Wilcoxon-test	Wilcoxon-test	0.00780368	0.00246958	0.00225677	0.175052	0.00780368	0.162884	-1.12474	-1.28146	-1.38544	-0.156723	-0.260705	-0.103982	DOWN	DOWN	DOWN
tr|E9PR38|E9PR38_HUMAN;tr|H0YEH2|H0YEH2_HUMAN;sp|Q14671|PUM1_HUMAN	Student t-test	Wilcoxon-test	Student t-test	Wilcoxon-test	Welch t-test	Wilcoxon-test	0.0333572	0.0184206	0.390744	0.862313	0.00110904	0.00292014	1.26612	1.15041	0.213813	-0.115708	-1.0523	-0.936597	UP	UP			DOWN
sp|Q15042|RB3GP_HUMAN;tr|A0A8J9AUI2|A0A8J9AUI2_HUMAN	Student t-test	Wilcoxon-test	Wilcoxon-test	Wilcoxon-test	Wilcoxon-test	Wilcoxon-test	2.9213e-11	0.0624058	2.65435e-05	0.00301835	0.488578	0.0012537	-1.131	-0.543108	-1.19471	0.587888	-0.0637187	-0.651607	DOWN		DOWN
sp|Q5VW32|BROX_HUMAN	Wilcoxon-test	Student t-test	Wilcoxon-test	Wilcoxon-test	Wilcoxon-test	Wilcoxon-test	0.000319987	0.505721	0.0428094	6.32629e-08	0.371913	0.000199753	1.0325	-0.0931307	0.733815	-1.12563	-0.298682	0.826946	UP			DOWN
sp|Q6DD88|ATLA3_HUMAN	Wilcoxon-test	Wilcoxon-test	Wilcoxon-test	Wilcoxon-test	Wilcoxon-test	Wilcoxon-test	0.0282304	0.370925	0.370925	0.0118025	3.94047e-05	0.0038053	0.662655	0.309482	-0.0632814	-0.353173	-0.725936	-0.372763
sp|Q6IBS0|TWF2_HUMAN	Wilcoxon-test	Wilcoxon-test	Wilcoxon-test	Wilcoxon-test	Wilcoxon-test	Wilcoxon-test	0.0452865	0.409669	0.275661	0.0116654	0.00270732	0.0452865	0.352437	0.047158	-0.0948533	-0.305279	-0.44729	-0.142011
sp|Q92734|TFG_HUMAN;tr|A0A6Q8PGS4|A0A6Q8PGS4_HUMAN;tr|A0A6Q8PF40|A0A6Q8PF40_HUMAN	Wilcoxon-test	Student t-test	Student t-test	Wilcoxon-test	Wilcoxon-test	Student t-test	0.00107785	0.968219	0.186925	2.33994e-09	1.78152e-08	0.0304334	1.1455	-0.00786876	-0.30996	-1.15337	-1.45546	-0.302091	UP			DOWN	DOWN
sp|Q96AZ6|ISG20_HUMAN	Wilcoxon-test	Student t-test	Wilcoxon-test	Wilcoxon-test	Wilcoxon-test	Wilcoxon-test	0.83315	0.0226271	0.0226271	0.000617725	0.00560238	0.83315	-0.0178414	-0.49963	-0.461186	-0.481788	-0.443345	0.0384436
sp|Q96DG6|CMBL_HUMAN	Wilcoxon-test	Wilcoxon-test	Wilcoxon-test	Wilcoxon-test	Wilcoxon-test	Wilcoxon-test	0.0376405	1	0.0376405	0.000573682	1	0.00246614	1.24298	0.37209	1.13538	-0.870889	-0.1076	0.76329	UP		UP
sp|Q96RW7|HMCN1_HUMAN	Student t-test	Wilcoxon-test	Wilcoxon-test	Wilcoxon-test	Wilcoxon-test	Wilcoxon-test	0.0203011	0.103318	0.103318	0.00879865	1.47015e-05	0.000965372	-0.617627	-0.242212	0.580228	0.375415	1.19786	0.82244					UP
sp|Q96T51|RUFY1_HUMAN	Wilcoxon-test	Student t-test	Wilcoxon-test	Wilcoxon-test	Wilcoxon-test	Wilcoxon-test	0.00653446	0.835169	0.0355948	1.07362e-05	0.722655	0.00077813	0.705983	0.0397968	0.529611	-0.666186	-0.176371	0.489814
sp|Q9H4A6|GOLP3_HUMAN;tr|D6REM1|D6REM1_HUMAN	Wilcoxon-test	Student t-test	Student t-test	Wilcoxon-test	Wilcoxon-test	Student t-test	0.0483769	0.875249	0.337787	0.000574741	0.0096943	0.0368895	-0.965556	0.0296937	-0.317115	0.995249	0.648441	-0.346808
sp|Q9H9B4|SFXN1_HUMAN;tr|D6RAE9|D6RAE9_HUMAN	Wilcoxon-test	Wilcoxon-test	Student t-test	Wilcoxon-test	Wilcoxon-test	Wilcoxon-test	0.00227359	0.0390075	0.00509671	0.120071	0.0171967	0.337185	1.08513	0.67516	0.63829	-0.40997	-0.44684	-0.0368699	UP
sp|Q9HA64|KT3K_HUMAN	Wilcoxon-test	Wilcoxon-test	Wilcoxon-test	Wilcoxon-test	Welch t-test	Wilcoxon-test	0.459936	0.0337955	0.02614	0.00191728	0.000224732	0.459936	-0.305653	-1.30438	-1.48937	-0.99873	-1.18372	-0.184988		DOWN	DOWN		DOWN
sp|Q9NQ79|CRAC1_HUMAN;tr|Q5T4F6|Q5T4F6_HUMAN	Welch t-test	Welch t-test	Wilcoxon-test	Student t-test	Wilcoxon-test	Wilcoxon-test	3.33655e-05	1.38848e-06	0.349504	0.349504	0.00983063	0.00198751	-0.982981	-1.29278	-0.39655	-0.309803	0.586432	0.896235		DOWN
sp|Q9NVS2|RT18A_HUMAN	Wilcoxon-test	Wilcoxon-test	Wilcoxon-test	Wilcoxon-test	Wilcoxon-test	Wilcoxon-test	0.604682	0.0300355	0.0169241	0.0135874	0.0135874	0.604682	-0.670809	-1.97044	-2.08784	-1.29963	-1.41704	-0.117409		DOWN	DOWN	DOWN	DOWN
sp|Q9Y6H1|CHCH2_HUMAN	Student t-test	Wilcoxon-test	Student t-test	Wilcoxon-test	Student t-test	Wilcoxon-test	0.000965887	1	0.00201154	0.00201154	1	0.00201154	-1.34428	-0.302888	-1.30533	1.0414	0.0389509	-1.00244	DOWN		DOWN	UP		DOWN
tr|A0A0J9YXF2|A0A0J9YXF2_HUMAN;sp|Q15165|PON2_HUMAN	Wilcoxon-test	Wilcoxon-test	Student t-test	Wilcoxon-test	Wilcoxon-test	Wilcoxon-test	0.384961	0.001547	2.10271e-06	0.00258216	0.00868591	0.384961	-0.474303	-1.15989	-1.09896	-0.685587	-0.624656	0.0609311		DOWN	DOWN
sp|O15020|SPTN2_HUMAN	Wilcoxon-test	Wilcoxon-test	Student t-test	Wilcoxon-test	Wilcoxon-test	Wilcoxon-test	0.123671	0.591669	0.257336	0.00231994	0.00231994	0.00231994	1.07312	0.0322926	-0.297377	-1.04083	-1.3705	-0.329669				DOWN	DOWN
sp|O15212|PFD6_HUMAN;tr|A2AB88|A2AB88_HUMAN	Wilcoxon-test	Wilcoxon-test	Student t-test	Wilcoxon-test	Wilcoxon-test	Wilcoxon-test	0.0134226	0.175098	0.552917	0.161455	0.000151831	0.00525838	0.674021	0.381265	-0.135354	-0.292757	-0.809376	-0.516619
sp|O43290|SNUT1_HUMAN	Wilcoxon-test	Student t-test	Student t-test	Wilcoxon-test	Wilcoxon-test	Student t-test	0.0452865	0.772435	1	0.00133863	0.00679058	1	0.432463	0.120619	0.082552	-0.311845	-0.349911	-0.0380668
sp|O60645|EXOC3_HUMAN	Wilcoxon-test	Wilcoxon-test	Wilcoxon-test	Wilcoxon-test	Wilcoxon-test	Wilcoxon-test	0.025481	0.706725	0.432935	0.000427543	0.00288508	0.849568	1.49627	0.54816	0.608202	-0.948114	-0.888072	0.0600416	UP
sp|O60828|PQBP1_HUMAN	Wilcoxon-test	Wilcoxon-test	Wilcoxon-test	Wilcoxon-test	Wilcoxon-test	Wilcoxon-test	1	1	0.0366811	1	0.00025198	1.07787e-05	0.0116314	-0.0244768	-0.472314	-0.0361082	-0.483945	-0.447837
sp|O75525|KHDR3_HUMAN;tr|A0A994J7I5|A0A994J7I5_HUMAN	Student t-test	Wilcoxon-test	Wilcoxon-test	Wilcoxon-test	Wilcoxon-test	Wilcoxon-test	0.0268969	1	1	2.73758e-05	0.0141005	1	-0.680446	0.198283	-0.0172392	0.878729	0.663207	-0.215522
sp|O94875|SRBS2_HUMAN;tr|A0A8V8TLU4|A0A8V8TLU4_HUMAN	Wilcoxon-test	Student t-test	Wilcoxon-test	Wilcoxon-test	Wilcoxon-test	Wilcoxon-test	0.163155	0.17073	0.02614	1.62827e-05	0.744408	4.73937e-06	0.532791	-0.38186	0.645547	-0.914651	0.112756	1.02741						UP
sp|O94979|SC31A_HUMAN;tr|D6REX3|D6REX3_HUMAN	Wilcoxon-test	Wilcoxon-test	Student t-test	Wilcoxon-test	Wilcoxon-test	Wilcoxon-test	0.0207318	1	1	0.00279772	0.00163852	1	0.911926	0.23887	0.0665479	-0.673056	-0.845378	-0.172322
sp|O95810|CAVN2_HUMAN	Wilcoxon-test	Wilcoxon-test	Wilcoxon-test	Wilcoxon-test	Wilcoxon-test	Wilcoxon-test	0.0824471	0.0740801	0.228615	4.50907e-05	0.00837126	0.00111334	0.947846	-0.497138	0.102682	-1.44498	-0.845163	0.599821				DOWN
sp|P00736|C1R_HUMAN	Wilcoxon-test	Wilcoxon-test	Student t-test	Wilcoxon-test	Wilcoxon-test	Wilcoxon-test	0.773012	0.174465	0.0152679	0.000308711	2.13696e-05	0.0554558	0.191944	-0.494613	-0.707951	-0.686557	-0.899894	-0.213338
sp|P04003|C4BPA_HUMAN	Wilcoxon-test	Welch t-test	Wilcoxon-test	Wilcoxon-test	Wilcoxon-test	Wilcoxon-test	0.00355774	0.455569	0.0609333	2.98486e-05	0.830892	0.0199993	1.87683	0.760615	1.52061	-1.11622	-0.356227	0.759991	UP			DOWN
sp|P05161|ISG15_HUMAN	Wilcoxon-test	Wilcoxon-test	Wilcoxon-test	Wilcoxon-test	Wilcoxon-test	Wilcoxon-test	1	1	0.0264126	1	0.0176207	1.85602e-06	-0.491369	-0.192268	-1.84382	0.299102	-1.35245	-1.65155			DOWN		DOWN	DOWN
sp|P07237|PDIA1_HUMAN;tr|A0A7P0TA35|A0A7P0TA35_HUMAN	Student t-test	Student t-test	Wilcoxon-test	Student t-test	Wilcoxon-test	Wilcoxon-test	0.0162518	0.366237	0.806179	0.000346749	1.85102e-05	0.169145	0.980903	0.298619	-0.0380128	-0.682283	-1.01892	-0.336632					DOWN
sp|P09669|COX6C_HUMAN	Wilcoxon-test	Wilcoxon-test	Student t-test	Wilcoxon-test	Wilcoxon-test	Wilcoxon-test	0.00627342	0.0739449	0.539031	0.131883	4.38429e-05	0.00627342	3.05	2.28592	0.113045	-0.764079	-2.93695	-2.17287	UP				DOWN	DOWN
sp|P11172|UMPS_HUMAN	Wilcoxon-test	Wilcoxon-test	Wilcoxon-test	Wilcoxon-test	Wilcoxon-test	Wilcoxon-test	0.604682	0.406025	0.00121367	0.862313	0.0112949	0.000479712	-0.326337	-0.25781	-0.83877	0.068527	-0.512433	-0.58096
sp|P11177|ODPB_HUMAN	Wilcoxon-test	Wilcoxon-test	Wilcoxon-test	Wilcoxon-test	Wilcoxon-test	Wilcoxon-test	1	1	0.02614	1	0.0121542	0.000350396	0.17568	0.032751	0.426144	-0.142929	0.250463	0.393393
sp|P11279|LAMP1_HUMAN	Wilcoxon-test	Student t-test	Student t-test	Wilcoxon-test	Wilcoxon-test	Student t-test	0.016774	0.98677	0.98677	1.12245e-05	5.01745e-05	0.98677	2.39462	0.129901	0.0245434	-2.26472	-2.37008	-0.105358	UP			DOWN	DOWN
sp|P12532|KCRU_HUMAN	Wilcoxon-test	Student t-test	Wilcoxon-test	Wilcoxon-test	Wilcoxon-test	Wilcoxon-test	0.0376405	1	0.134273	0.000462107	1	0.0081645	1.05105	-0.137496	0.765925	-1.18854	-0.285122	0.903421	UP			DOWN
sp|P14384|CBPM_HUMAN	Wilcoxon-test	Wilcoxon-test	Student t-test	Wilcoxon-test	Wilcoxon-test	Wilcoxon-test	0.00779363	0.00155723	0.000985374	0.119422	0.481407	0.375157	-1.27464	-1.04654	-1.24727	0.2281	0.0273696	-0.20073	DOWN	DOWN	DOWN
sp|P14780|MMP9_HUMAN	Wilcoxon-test	Wilcoxon-test	Wilcoxon-test	Wilcoxon-test	Wilcoxon-test	Wilcoxon-test	0.464999	0.0183179	0.694757	0.0183798	0.3133	0.000149362	1.12401	1.62535	0.834236	0.50134	-0.289778	-0.791117		UP
sp|P15428|PGDH_HUMAN	Wilcoxon-test	Wilcoxon-test	Wilcoxon-test	Wilcoxon-test	Wilcoxon-test	Wilcoxon-test	0.000101048	0.00218171	0.00116791	0.290346	0.489817	0.754151	3.66914	3.02188	3.09443	-0.64726	-0.574711	0.0725486	UP	UP	UP
sp|P15531|NDKA_HUMAN	Wilcoxon-test	Wilcoxon-test	Wilcoxon-test	Wilcoxon-test	Wilcoxon-test	Wilcoxon-test	0.00151573	1	1	7.62138e-07	5.55987e-06	1	2.33071	0.167105	0.0709379	-2.16361	-2.25977	-0.0961668	UP			DOWN	DOWN
sp|P20674|COX5A_HUMAN;tr|H3BV69|H3BV69_HUMAN	Wilcoxon-test	Wilcoxon-test	Student t-test	Wilcoxon-test	Wilcoxon-test	Wilcoxon-test	0.0310555	0.317987	0.369538	0.125239	0.000123739	0.0264223	1.70315	0.944341	-0.37487	-0.758807	-2.07802	-1.31921	UP				DOWN	DOWN
sp|P20702|ITAX_HUMAN	Wilcoxon-test	Wilcoxon-test	Wilcoxon-test	Wilcoxon-test	Wilcoxon-test	Wilcoxon-test	0.643109	0.476981	0.00349884	0.643109	0.00348394	0.00613392	-0.219844	-0.453201	-1.15604	-0.233357	-0.936196	-0.702839			DOWN
sp|P21796|VDAC1_HUMAN	Wilcoxon-test	Student t-test	Wilcoxon-test	Wilcoxon-test	Wilcoxon-test	Wilcoxon-test	0.0106774	0.688434	0.115735	1.27791e-05	0.219941	0.00137728	1.47943	-0.107356	0.936715	-1.58679	-0.54272	1.04407	UP			DOWN		UP
sp|P23219|PGH1_HUMAN	Student t-test	Wilcoxon-test	Student t-test	Wilcoxon-test	Student t-test	Wilcoxon-test	1	1	0.00196507	0.990496	6.58153e-05	0.00233611	0.0147628	-0.218869	-1.07932	-0.233632	-1.09408	-0.860447			DOWN		DOWN
tr|A0A7P0Z497|A0A7P0Z497_HUMAN;sp|P23284|PPIB_HUMAN	Wilcoxon-test	Wilcoxon-test	Wilcoxon-test	Welch t-test	Student t-test	Student t-test	0.0133468	0.565649	0.203918	0.0110993	0.0135654	0.921166	0.977228	0.302252	0.317438	-0.674975	-0.65979	0.0151854
sp|P23634|AT2B4_HUMAN	Student t-test	Student t-test	Student t-test	Student t-test	Student t-test	Student t-test	9.57193e-05	0.286108	0.105221	4.22097e-10	2.64901e-07	0.286108	1.13142	0.227895	0.334095	-0.903524	-0.797323	0.106201	UP
sp|P23919|KTHY_HUMAN	Wilcoxon-test	Wilcoxon-test	Wilcoxon-test	Wilcoxon-test	Wilcoxon-test	Wilcoxon-test	0.186295	0.695454	0.415015	0.0110176	0.00175367	0.0183511	0.669128	0.0555601	-0.206532	-0.613568	-0.875661	-0.262093
sp|P24557|THAS_HUMAN	Wilcoxon-test	Student t-test	Wilcoxon-test	Wilcoxon-test	Wilcoxon-test	Wilcoxon-test	0.016774	0.551162	0.300213	1.7492e-07	0.300213	0.003328	0.954436	-0.127897	0.474092	-1.08233	-0.480343	0.601989				DOWN
sp|P24666|PPAC_HUMAN	Wilcoxon-test	Wilcoxon-test	Student t-test	Wilcoxon-test	Wilcoxon-test	Wilcoxon-test	0.00199387	0.000683373	8.76599e-08	0.782083	0.782083	0.782083	-1.51968	-1.60382	-1.70356	-0.084141	-0.183878	-0.0997365	DOWN	DOWN	DOWN
sp|P26440|IVD_HUMAN	Student t-test	Wilcoxon-test	Wilcoxon-test	Wilcoxon-test	Wilcoxon-test	Wilcoxon-test	0.242954	0.514217	0.0048203	0.514217	0.000156217	0.000216881	0.610758	0.589922	1.36182	-0.0208363	0.751063	0.7719			UP
sp|P27658|CO8A1_HUMAN	Wilcoxon-test	Wilcoxon-test	Wilcoxon-test	Wilcoxon-test	Wilcoxon-test	Wilcoxon-test	0.00784397	0.00608794	0.00343547	1	0.969753	0.969753	-2.10137	-2.07126	-2.05635	0.0301085	0.0450188	0.0149103	DOWN	DOWN	DOWN
sp|P27694|RFA1_HUMAN	Wilcoxon-test	Wilcoxon-test	Student t-test	Wilcoxon-test	Wilcoxon-test	Wilcoxon-test	1	0.0184206	1	0.00367366	0.467518	1.42271e-05	0.172575	0.650529	-0.0201613	0.477954	-0.192736	-0.670691
tr|F8VPD4|F8VPD4_HUMAN;sp|P27708|PYR1_HUMAN	Wilcoxon-test	Wilcoxon-test	Student t-test	Wilcoxon-test	Wilcoxon-test	Wilcoxon-test	0.0106774	0.1594	0.942367	0.000246093	1.60093e-05	0.121303	0.976801	0.315916	0.0173572	-0.660885	-0.959444	-0.298559
sp|P31937|3HIDH_HUMAN	Wilcoxon-test	Wilcoxon-test	Wilcoxon-test	Wilcoxon-test	Wilcoxon-test	Wilcoxon-test	0.89576	0.123806	0.00169878	0.00988409	0.000121827	0.272707	0.0187228	-0.42682	-0.598029	-0.445543	-0.616752	-0.171209
sp|P33991|MCM4_HUMAN	Wilcoxon-test	Wilcoxon-test	Wilcoxon-test	Wilcoxon-test	Wilcoxon-test	Wilcoxon-test	1	1	0.00358868	1	0.00136543	8.55441e-05	-0.412617	-0.0221445	-2.20137	0.390472	-1.78875	-2.17922			DOWN		DOWN	DOWN
sp|P40261|NNMT_HUMAN	Student t-test	Student t-test	Student t-test	Student t-test	Student t-test	Student t-test	0.00246778	0.548462	0.17819	1.24775e-05	0.0196048	0.144298	1.37691	0.233165	0.703617	-1.14375	-0.673297	0.470452	UP			DOWN
sp|P43307|SSRA_HUMAN;tr|C9IZQ1|C9IZQ1_HUMAN	Wilcoxon-test	Welch t-test	Student t-test	Wilcoxon-test	Wilcoxon-test	Student t-test	0.00501874	1	1	3.82836e-05	6.17152e-05	1	1.47624	0.0604074	0.00988596	-1.41583	-1.46636	-0.0505214	UP			DOWN	DOWN
sp|P48059|LIMS1_HUMAN;tr|A0A8Q3WKP0|A0A8Q3WKP0_HUMAN;sp|Q7Z4I7|LIMS2_HUMAN	Wilcoxon-test	Wilcoxon-test	Wilcoxon-test	Wilcoxon-test	Wilcoxon-test	Wilcoxon-test	0.796354	0.0208467	0.471683	3.08003e-06	0.796354	0.0447769	-0.0099653	-2.38941	-0.883892	-2.37945	-0.873927	1.50552		DOWN		DOWN		UP
sp|P48506|GSH1_HUMAN	Wilcoxon-test	Wilcoxon-test	Wilcoxon-test	Wilcoxon-test	Wilcoxon-test	Wilcoxon-test	0.0106774	1	0.899296	1.37438e-05	8.36766e-06	1	1.04876	-0.232212	-0.485159	-1.28097	-1.53392	-0.252948	UP			DOWN	DOWN
sp|P48739|PIPNB_HUMAN	Wilcoxon-test	Wilcoxon-test	Wilcoxon-test	Wilcoxon-test	Wilcoxon-test	Student t-test	0.0207318	0.603653	1	0.000100823	0.000337407	1	0.378517	-0.0684013	-0.070248	-0.446918	-0.448765	-0.0018467
sp|P49189|AL9A1_HUMAN	Student t-test	Student t-test	Student t-test	Student t-test	Student t-test	Student t-test	0.00700001	0.0111754	0.00200129	0.879697	0.879697	0.812234	0.972924	0.84511	1.02118	-0.127814	0.0482548	0.176069			UP
sp|P49419|AL7A1_HUMAN;tr|A0A1B0GVU0|A0A1B0GVU0_HUMAN	Wilcoxon-test	Wilcoxon-test	Wilcoxon-test	Wilcoxon-test	Wilcoxon-test	Wilcoxon-test	0.0167782	0.000872339	0.0169241	1	1	1	1.65318	1.83722	1.61487	0.184046	-0.0383041	-0.22235	UP	UP	UP
sp|P50897|PPT1_HUMAN	Wilcoxon-test	Student t-test	Wilcoxon-test	Wilcoxon-test	Wilcoxon-test	Wilcoxon-test	0.0310555	0.451062	0.89823	1.27791e-05	0.000102793	0.89823	0.686216	-0.24672	-0.207744	-0.932937	-0.893961	0.0389762
sp|P53367|ARFP1_HUMAN	Wilcoxon-test	Student t-test	Wilcoxon-test	Wilcoxon-test	Wilcoxon-test	Wilcoxon-test	0.0307662	1	1	0.000134402	9.45511e-05	1	1.16629	0.120336	0.00675259	-1.04595	-1.15953	-0.113584	UP			DOWN	DOWN
sp|P55145|MANF_HUMAN	Wilcoxon-test	Welch t-test	Wilcoxon-test	Wilcoxon-test	Wilcoxon-test	Wilcoxon-test	0.0207318	0.851307	0.590424	1.62661e-06	1.2636e-07	0.590424	1.24185	-0.0725318	-0.307524	-1.31438	-1.54938	-0.234992	UP			DOWN	DOWN
sp|P61006|RAB8A_HUMAN	Wilcoxon-test	Wilcoxon-test	Student t-test	Wilcoxon-test	Wilcoxon-test	Wilcoxon-test	0.025481	0.0739449	0.847416	0.160369	0.00122946	0.00815918	0.792863	0.562159	0.0497063	-0.230704	-0.743157	-0.512453
sp|P61981|1433G_HUMAN	Wilcoxon-test	Wilcoxon-test	Wilcoxon-test	Student t-test	Student t-test	Student t-test	0.581201	0.343724	0.0474598	0.0379537	0.00109415	0.124776	0.0924331	-0.23412	-0.447903	-0.326553	-0.540336	-0.213784
sp|P62310|LSM3_HUMAN	Wilcoxon-test	Student t-test	Student t-test	Wilcoxon-test	Wilcoxon-test	Student t-test	0.0452865	0.550055	0.757658	0.000342964	0.000713781	0.757658	1.08954	0.230775	0.172435	-0.858769	-0.917109	-0.05834	UP
tr|A0A8V8TQA1|A0A8V8TQA1_HUMAN;sp|P67775|PP2AA_HUMAN;sp|P62714|PP2AB_HUMAN;tr|A0A8V8TQU8|A0A8V8TQU8_HUMAN	Student t-test	Student t-test	Student t-test	Student t-test	Student t-test	Student t-test	0.0322134	0.599779	0.599779	0.00766192	0.0122169	0.912235	0.702285	0.271328	0.258327	-0.430957	-0.443958	-0.0130007
sp|P62820|RAB1A_HUMAN	Student t-test	Student t-test	Student t-test	Student t-test	Student t-test	Student t-test	0.00289701	0.20824	0.20824	0.00161778	0.011189	0.748681	0.821317	0.345375	0.384167	-0.475942	-0.43715	0.038792
sp|P62891|RL39_HUMAN	Wilcoxon-test	Wilcoxon-test	Wilcoxon-test	Wilcoxon-test	Wilcoxon-test	Wilcoxon-test	0.693912	0.386429	0.0433111	0.386429	0.00447697	0.019931	-0.0705035	-0.566856	-1.84882	-0.496353	-1.77831	-1.28196			DOWN		DOWN	DOWN
sp|P80303|NUCB2_HUMAN	Wilcoxon-test	Wilcoxon-test	Wilcoxon-test	Student t-test	Student t-test	Student t-test	0.00975985	0.0294118	0.0102989	0.0669747	0.440512	0.440512	1.0591	0.661742	0.829125	-0.397355	-0.229972	0.167383	UP
sp|Q00653|NFKB2_HUMAN	Wilcoxon-test	Student t-test	Wilcoxon-test	Wilcoxon-test	Wilcoxon-test	Wilcoxon-test	0.937329	0.0135881	0.629464	6.34445e-06	0.629464	0.00119646	0.0958695	-0.564403	-0.12242	-0.660272	-0.21829	0.441983
sp|Q03518|TAP1_HUMAN;tr|A0A140T9T7|A0A140T9T7_HUMAN;tr|A0A8V8TM76|A0A8V8TM76_HUMAN	Wilcoxon-test	Student t-test	Student t-test	Wilcoxon-test	Wilcoxon-test	Student t-test	0.948976	0.948976	0.033683	0.948976	0.00208642	0.013043	-0.203306	-0.311053	-0.917995	-0.107747	-0.714689	-0.606942
sp|Q04837|SSBP_HUMAN	Wilcoxon-test	Student t-test	Wilcoxon-test	Wilcoxon-test	Wilcoxon-test	Wilcoxon-test	0.0376405	0.722655	0.154977	7.31375e-05	0.722655	0.00634676	1.94339	-0.109078	1.49701	-2.05247	-0.446384	1.60609	UP			DOWN		UP
sp|Q13442|HAP28_HUMAN	Student t-test	Student t-test	Student t-test	Student t-test	Student t-test	Student t-test	1	1	0.0252344	1	0.00615998	0.00648324	-0.182857	-0.285319	-0.82542	-0.102462	-0.642563	-0.540102
sp|Q13451|FKBP5_HUMAN	Wilcoxon-test	Student t-test	Student t-test	Wilcoxon-test	Wilcoxon-test	Student t-test	0.0376405	0.906452	0.906452	4.15707e-05	0.000126526	0.836329	0.97451	-0.0418153	-0.1806	-1.01632	-1.15511	-0.138784				DOWN	DOWN
sp|Q14192|FHL2_HUMAN	Wilcoxon-test	Student t-test	Student t-test	Wilcoxon-test	Wilcoxon-test	Student t-test	0.0376405	0.713218	0.713218	6.62781e-05	4.86567e-05	0.713218	0.917443	-0.148168	-0.337613	-1.06561	-1.25506	-0.189446				DOWN	DOWN
sp|Q15363|TMED2_HUMAN	Wilcoxon-test	Student t-test	Student t-test	Wilcoxon-test	Wilcoxon-test	Student t-test	0.0028462	1	1	4.43659e-06	1.3734e-05	1	0.848441	0.118166	0.0893604	-0.730275	-0.75908	-0.0288052
sp|Q15836|VAMP3_HUMAN	Wilcoxon-test	Wilcoxon-test	Wilcoxon-test	Wilcoxon-test	Wilcoxon-test	Wilcoxon-test	0.0207318	0.130763	0.891607	0.695645	8.70461e-07	0.00105232	2.11396	1.61017	-0.266684	-0.503793	-2.38065	-1.87686	UP				DOWN	DOWN
sp|Q3KQU3|MA7D1_HUMAN	Wilcoxon-test	Wilcoxon-test	Student t-test	Wilcoxon-test	Wilcoxon-test	Wilcoxon-test	1	1	0.00225376	1	0.0038048	2.1083e-06	-0.00740475	-0.0468741	-0.446625	-0.0394693	-0.43922	-0.399751
sp|Q5JRA6|TGO1_HUMAN	Wilcoxon-test	Student t-test	Wilcoxon-test	Wilcoxon-test	Wilcoxon-test	Wilcoxon-test	0.0281128	0.0489462	0.0489462	0.466887	0.0956239	0.466887	0.59869	0.478208	0.405848	-0.120482	-0.192842	-0.0723601
tr|O95205|O95205_HUMAN;sp|Q5VZF2|MBNL2_HUMAN;sp|Q9NR56|MBNL1_HUMAN	Wilcoxon-test	Wilcoxon-test	Wilcoxon-test	Wilcoxon-test	Wilcoxon-test	Wilcoxon-test	0.0310555	0.795877	0.795877	3.06013e-06	2.94776e-05	0.795877	1.37497	-0.18519	-0.20626	-1.56016	-1.58123	-0.02107	UP			DOWN	DOWN
sp|Q6DN03|H2B2C_HUMAN	Wilcoxon-test	Wilcoxon-test	Student t-test	Wilcoxon-test	Wilcoxon-test	Wilcoxon-test	0.00627342	0.239583	0.39358	0.00655497	0.00191677	0.39358	-1.82467	-0.804947	-0.422822	1.01972	1.40184	0.382125	DOWN			UP	UP
sp|Q6UXI9|NPNT_HUMAN	Wilcoxon-test	Wilcoxon-test	Wilcoxon-test	Wilcoxon-test	Wilcoxon-test	Wilcoxon-test	0.224205	0.0146624	0.36517	0.112042	0.0141278	0.000281074	-0.533262	-0.726766	0.457782	-0.193504	0.991044	1.18455						UP
sp|Q7Z5L9|I2BP2_HUMAN	Student t-test	Wilcoxon-test	Student t-test	Wilcoxon-test	Student t-test	Wilcoxon-test	0.0330838	0.961362	0.0638703	0.00319702	0.961362	0.0081645	-0.647482	-0.00840515	-0.58487	0.639076	0.0626119	-0.576465
sp|Q7Z739|YTHD3_HUMAN	Student t-test	Student t-test	Student t-test	Student t-test	Student t-test	Student t-test	0.0252792	0.894109	0.894109	4.57424e-05	3.58009e-06	0.199483	0.803633	0.0752478	-0.184565	-0.728385	-0.988198	-0.259813
sp|Q86VB7|C163A_HUMAN	Wilcoxon-test	Wilcoxon-test	Wilcoxon-test	Wilcoxon-test	Wilcoxon-test	Wilcoxon-test	0.107023	0.322163	0.322163	0.00922684	0.00191415	0.0223309	1.2729	0.232493	-0.14806	-1.04041	-1.42096	-0.380554				DOWN	DOWN
sp|Q86WV6|STING_HUMAN	Wilcoxon-test	Wilcoxon-test	Wilcoxon-test	Wilcoxon-test	Wilcoxon-test	Wilcoxon-test	0.00980169	0.0102989	0.0102989	0.59173	1	1	1.30302	1.14385	1.17043	-0.159165	-0.132587	0.0265778	UP	UP	UP
sp|Q8IVF2|AHNK2_HUMAN	Student t-test	Student t-test	Student t-test	Student t-test	Student t-test	Student t-test	0.00516932	0.168043	0.359189	0.0415423	0.0280056	0.541371	1.58032	0.900009	0.721064	-0.680309	-0.859254	-0.178945	UP
sp|Q8N6H7|ARFG2_HUMAN;tr|E9PN48|E9PN48_HUMAN	Wilcoxon-test	Wilcoxon-test	Wilcoxon-test	Wilcoxon-test	Wilcoxon-test	Wilcoxon-test	0.0376405	0.606366	0.600325	0.000296096	0.00122598	0.0720814	0.378503	-0.0711084	0.0240181	-0.449611	-0.354485	0.0951265
sp|Q92504|S39A7_HUMAN	Wilcoxon-test	Student t-test	Wilcoxon-test	Wilcoxon-test	Wilcoxon-test	Wilcoxon-test	0.00838702	0.965667	0.965667	0.00035742	6.68584e-05	0.628766	0.994203	0.151721	-0.0139003	-0.842481	-1.0081	-0.165621					DOWN
sp|Q92882|OSTF1_HUMAN	Wilcoxon-test	Wilcoxon-test	Wilcoxon-test	Wilcoxon-test	Wilcoxon-test	Student t-test	0.0207318	0.381905	0.801025	0.000593953	0.000489476	0.628008	1.21533	0.0777009	-0.0119033	-1.13763	-1.22724	-0.0896042	UP			DOWN	DOWN
sp|Q92896|GSLG1_HUMAN	Wilcoxon-test	Wilcoxon-test	Wilcoxon-test	Wilcoxon-test	Wilcoxon-test	Wilcoxon-test	0.00151573	0.199902	0.376397	6.33249e-06	5.01745e-05	0.376397	1.68734	0.44497	0.426696	-1.24237	-1.26065	-0.0182741	UP			DOWN	DOWN
sp|Q92917|GPKOW_HUMAN	Wilcoxon-test	Wilcoxon-test	Wilcoxon-test	Wilcoxon-test	Wilcoxon-test	Wilcoxon-test	1	1	0.039157	1	0.00569184	4.65587e-05	-0.0674207	-0.0444283	-0.589062	0.0229924	-0.521641	-0.544633
sp|Q96BW5|PTER_HUMAN	Wilcoxon-test	Wilcoxon-test	Wilcoxon-test	Wilcoxon-test	Wilcoxon-test	Wilcoxon-test	0.0310555	1	0.0721134	0.000219075	1	0.00158302	0.846934	0.146707	0.699902	-0.700227	-0.147032	0.553195
sp|Q96FQ6|S10AG_HUMAN	Wilcoxon-test	Student t-test	Wilcoxon-test	Wilcoxon-test	Wilcoxon-test	Wilcoxon-test	0.0112181	0.471984	0.471984	0.000174147	0.0104641	0.557426	1.35641	0.450998	0.56995	-0.905408	-0.786456	0.118952	UP
sp|Q96IJ6|GMPPA_HUMAN	Wilcoxon-test	Wilcoxon-test	Wilcoxon-test	Wilcoxon-test	Wilcoxon-test	Wilcoxon-test	0.0376405	1	1	2.74331e-05	0.000526789	1	0.690038	-0.0977587	0.0291953	-0.787796	-0.660842	0.126954
sp|Q9BQE5|APOL2_HUMAN	Student t-test	Wilcoxon-test	Student t-test	Wilcoxon-test	Student t-test	Wilcoxon-test	0.642924	0.642924	0.0253226	0.610275	3.70507e-05	0.000431538	0.176452	-0.0758679	-0.886228	-0.25232	-1.06268	-0.81036					DOWN
sp|Q9BVK6|TMED9_HUMAN	Wilcoxon-test	Student t-test	Student t-test	Wilcoxon-test	Wilcoxon-test	Student t-test	0.0097546	0.0642747	0.15752	0.000820947	0.0097546	0.890906	1.0699	0.47107	0.453231	-0.598827	-0.616666	-0.0178393	UP
sp|Q9BWM7|SFXN3_HUMAN	Wilcoxon-test	Wilcoxon-test	Student t-test	Wilcoxon-test	Wilcoxon-test	Wilcoxon-test	0.0310555	0.225228	0.387642	0.00215246	0.00247255	0.124085	0.866969	0.386433	0.221723	-0.480535	-0.645246	-0.164711
sp|Q9BZH6|WDR11_HUMAN	Wilcoxon-test	Wilcoxon-test	Wilcoxon-test	Wilcoxon-test	Wilcoxon-test	Wilcoxon-test	0.000505242	1	1	2.14114e-06	6.04431e-07	1	1.75329	0.162729	0.143743	-1.59056	-1.60955	-0.0189854	UP			DOWN	DOWN
sp|Q9H0U4|RAB1B_HUMAN;sp|Q92928|RAB1C_HUMAN	Student t-test	Wilcoxon-test	Student t-test	Wilcoxon-test	Welch t-test	Wilcoxon-test	0.0108217	0.796514	0.598209	0.000246992	7.95884e-05	0.796514	1.46482	0.24822	0.272772	-1.2166	-1.19205	0.0245522	UP			DOWN	DOWN
sp|Q9H2U2|IPYR2_HUMAN;tr|A0A0C4DGB9|A0A0C4DGB9_HUMAN	Wilcoxon-test	Student t-test	Student t-test	Wilcoxon-test	Wilcoxon-test	Student t-test	0.0376405	0.68797	0.47615	0.00300575	0.00244279	0.68797	0.720979	0.160437	0.282299	-0.560542	-0.43868	0.121862
sp|Q9H3G5|CPVL_HUMAN	Wilcoxon-test	Wilcoxon-test	Student t-test	Wilcoxon-test	Wilcoxon-test	Wilcoxon-test	0.0452865	1	1	0.000427543	0.000729876	0.777231	0.914979	0.00840116	0.0747435	-0.906578	-0.840236	0.0663423
sp|Q9H488|OFUT1_HUMAN	Wilcoxon-test	Wilcoxon-test	Wilcoxon-test	Wilcoxon-test	Wilcoxon-test	Wilcoxon-test	0.301227	0.0230258	0.471094	0.0330017	0.471094	0.00298126	0.490812	0.65652	0.327693	0.165708	-0.163119	-0.328827
sp|Q9H4G4|GAPR1_HUMAN	Wilcoxon-test	Student t-test	Student t-test	Wilcoxon-test	Wilcoxon-test	Welch t-test	0.138834	0.371953	0.0310903	0.000593953	0.000253314	0.138834	0.660516	-0.145881	-0.309642	-0.806398	-0.970159	-0.163761
sp|Q9HAT2|SIAE_HUMAN	Wilcoxon-test	Wilcoxon-test	Wilcoxon-test	Wilcoxon-test	Wilcoxon-test	Wilcoxon-test	0.000757863	0.0216244	0.00602538	0.13272	0.771309	0.771309	1.38241	1.06522	1.11154	-0.317184	-0.270868	0.0463161	UP	UP	UP
sp|Q9NRV9|HEBP1_HUMAN;tr|A0A3B3IRV5|A0A3B3IRV5_HUMAN	Wilcoxon-test	Wilcoxon-test	Student t-test	Wilcoxon-test	Wilcoxon-test	Wilcoxon-test	0.0452865	1	1	0.0056919	0.00433317	1	0.750749	0.0968379	0.0266093	-0.653911	-0.72414	-0.0702286
sp|Q9NVJ2|ARL8B_HUMAN	Wilcoxon-test	Student t-test	Wilcoxon-test	Wilcoxon-test	Wilcoxon-test	Wilcoxon-test	0.0310555	0.833507	0.833507	0.000881329	0.0176207	0.381407	0.973833	0.160441	0.293417	-0.813392	-0.680416	0.132976
tr|F8VU90|F8VU90_HUMAN;sp|Q9NYL4|FKB11_HUMAN	Wilcoxon-test	Student t-test	Student t-test	Wilcoxon-test	Wilcoxon-test	Student t-test	0.000202097	1	1	2.81814e-09	3.11282e-06	1	1.73636	0.045613	0.137081	-1.69075	-1.59928	0.0914679	UP			DOWN	DOWN
sp|Q9NYU2|UGGG1_HUMAN	Student t-test	Student t-test	Student t-test	Welch t-test	Student t-test	Student t-test	0.0111174	0.409117	0.438004	0.000402841	0.000552878	0.971425	1.176	0.291556	0.286867	-0.884441	-0.889131	-0.00468923	UP
sp|Q9NZ45|CISD1_HUMAN	Wilcoxon-test	Student t-test	Student t-test	Wilcoxon-test	Wilcoxon-test	Student t-test	0.025481	0.879962	0.879962	0.000126824	7.56519e-06	0.0949799	1.02128	0.106194	-0.160488	-0.915088	-1.18177	-0.266682	UP				DOWN
tr|A0A6I8PIT3|A0A6I8PIT3_HUMAN;sp|Q9P2J5|SYLC_HUMAN	Student t-test	Wilcoxon-test	Wilcoxon-test	Wilcoxon-test	Wilcoxon-test	Wilcoxon-test	0.779478	0.417648	0.0321283	0.150249	0.00133473	0.00333637	0.0661969	0.239544	0.687565	0.173347	0.621369	0.448021
sp|Q9P2M7|CING_HUMAN	Wilcoxon-test	Student t-test	Student t-test	Wilcoxon-test	Wilcoxon-test	Student t-test	0.00204894	1.27434e-05	1.27434e-05	0.76615	0.598923	0.598923	-2.84289	-2.7511	-3.1448	0.0917944	-0.301914	-0.393708	DOWN	DOWN	DOWN
sp|Q9UGM3|DMBT1_HUMAN	Wilcoxon-test	Wilcoxon-test	Wilcoxon-test	Wilcoxon-test	Wilcoxon-test	Wilcoxon-test	0.0133468	0.0156298	0.0028667	0.728628	0.241223	0.155294	2.79327	2.59188	2.99084	-0.201395	0.197565	0.39896	UP	UP	UP
sp|Q9UK76|JUPI1_HUMAN	Wilcoxon-test	Wilcoxon-test	Student t-test	Wilcoxon-test	Wilcoxon-test	Wilcoxon-test	0.315035	0.161409	2.1451e-07	0.79473	0.00165681	0.000253329	-0.7149	-0.770788	-1.93174	-0.0558879	-1.21684	-1.16095			DOWN		DOWN	DOWN
sp|Q9ULZ3|ASC_HUMAN	Wilcoxon-test	Wilcoxon-test	Wilcoxon-test	Wilcoxon-test	Wilcoxon-test	Wilcoxon-test	0.003823	1	1	2.13311e-05	8.42933e-05	0.571829	1.06021	0.133175	-0.0413191	-0.927038	-1.10153	-0.174494	UP				DOWN
sp|Q9Y224|RTRAF_HUMAN	Wilcoxon-test	Wilcoxon-test	Wilcoxon-test	Wilcoxon-test	Wilcoxon-test	Wilcoxon-test	0.821209	0.0313403	0.821209	0.000844007	0.821209	7.79981e-05	-0.281682	-1.52024	-0.0351593	-1.23856	0.246522	1.48508		DOWN		DOWN		UP
tr|A0A0A6YYA0|A0A0A6YYA0_HUMAN;sp|Q9Y3B3|TMED7_HUMAN	Wilcoxon-test	Wilcoxon-test	Student t-test	Wilcoxon-test	Wilcoxon-test	Wilcoxon-test	0.0479361	0.17869	0.565173	0.266649	0.00209112	0.0479361	1.18474	0.892669	0.180669	-0.292075	-1.00407	-0.711999	UP				DOWN
sp|Q9Y3F4|STRAP_HUMAN	Wilcoxon-test	Welch t-test	Student t-test	Wilcoxon-test	Wilcoxon-test	Student t-test	0.937329	0.473589	0.0413366	1.64998e-05	2.9436e-05	0.726138	0.216933	-0.391732	-0.462666	-0.608664	-0.679598	-0.0709344
sp|Q9Y5M8|SRPRB_HUMAN	Wilcoxon-test	Student t-test	Student t-test	Wilcoxon-test	Wilcoxon-test	Student t-test	0.00971693	0.688853	0.688853	0.00387324	0.0304643	0.688853	0.539453	0.165811	0.249644	-0.373643	-0.28981	0.0838331
sp|Q9Y673|ALG5_HUMAN	Wilcoxon-test	Student t-test	Wilcoxon-test	Wilcoxon-test	Wilcoxon-test	Wilcoxon-test	0.0452865	0.620968	0.524255	1.39512e-05	0.693922	0.017001	0.417982	-0.165841	0.216044	-0.583823	-0.201938	0.381885
tr|A0A0G2JJV3|A0A0G2JJV3_HUMAN;tr|A0A182DWF4|A0A182DWF4_HUMAN;tr|A0A140T966|A0A140T966_HUMAN	Wilcoxon-test	Student t-test	Wilcoxon-test	Wilcoxon-test	Wilcoxon-test	Wilcoxon-test	0.0674372	0.427854	0.0321283	0.00367023	0.84847	0.0010779	1.34624	0.329857	1.34248	-1.01638	-0.00376078	1.01262			UP	DOWN		UP
tr|H7BYY1|H7BYY1_HUMAN;tr|B7Z596|B7Z596_HUMAN	Wilcoxon-test	Student t-test	Wilcoxon-test	Wilcoxon-test	Wilcoxon-test	Wilcoxon-test	0.025481	1	0.134273	0.0001388	1	0.00415762	1.09798	0.152288	0.960841	-0.945692	-0.137139	0.808553	UP
tr|Q5SZE4|Q5SZE4_HUMAN	Wilcoxon-test	Wilcoxon-test	Wilcoxon-test	Wilcoxon-test	Wilcoxon-test	Student t-test	0.773012	0.0165702	0.0848384	3.49875e-05	0.00136543	0.408798	-0.0565774	-0.683551	-0.512568	-0.626974	-0.45599	0.170983
sp|O00233|PSMD9_HUMAN	Wilcoxon-test	Student t-test	Student t-test	Wilcoxon-test	Wilcoxon-test	Student t-test	0.0645025	1	1	0.000851363	0.000902717	1	0.591987	-0.0080384	-0.041931	-0.600025	-0.633918	-0.0338926
sp|O00461|GOLI4_HUMAN	Wilcoxon-test	Student t-test	Student t-test	Wilcoxon-test	Wilcoxon-test	Student t-test	0.41545	0.0705563	1	1	0.0203455	0.00126483	0.521105	0.482246	-0.0281599	-0.0388592	-0.549265	-0.510405
sp|O14618|CCS_HUMAN	Wilcoxon-test	Wilcoxon-test	Wilcoxon-test	Wilcoxon-test	Wilcoxon-test	Wilcoxon-test	0.105393	0.209644	0.341057	0.0211713	0.00486249	0.105393	0.917853	0.508731	0.291231	-0.409122	-0.626622	-0.2175
sp|O14744|ANM5_HUMAN;tr|G3V580|G3V580_HUMAN	Student t-test	Wilcoxon-test	Wilcoxon-test	Wilcoxon-test	Wilcoxon-test	Wilcoxon-test	1	0.0770205	0.524255	1.79696e-05	0.0356013	1	-0.131023	0.854788	0.545908	0.985811	0.676931	-0.30888
sp|O14933|UB2L6_HUMAN	Wilcoxon-test	Wilcoxon-test	Wilcoxon-test	Wilcoxon-test	Wilcoxon-test	Wilcoxon-test	1	1	0.213099	1	7.59134e-05	3.14664e-07	0.332087	0.456883	-1.82941	0.124796	-2.1615	-2.2863					DOWN	DOWN
sp|O15231|ZN185_HUMAN	Student t-test	Student t-test	Wilcoxon-test	Student t-test	Wilcoxon-test	Wilcoxon-test	0.233245	0.786611	0.233245	0.00995446	8.2318e-05	0.0638178	0.501702	-0.0729828	-0.726052	-0.574685	-1.22775	-0.653069					DOWN
sp|O15400|STX7_HUMAN	Wilcoxon-test	Wilcoxon-test	Wilcoxon-test	Wilcoxon-test	Wilcoxon-test	Wilcoxon-test	0.382026	1	0.351946	0.0146954	1	0.00630563	0.253239	0.013129	0.170117	-0.24011	-0.0831216	0.156988
sp|O15427|MOT4_HUMAN	Student t-test	Student t-test	Student t-test	Student t-test	Student t-test	Student t-test	0.613549	0.613549	0.0170805	0.629528	0.0189244	0.100857	-0.298401	-0.380418	-0.757157	-0.082017	-0.458756	-0.376739
sp|O43396|TXNL1_HUMAN	Student t-test	Student t-test	Student t-test	Student t-test	Student t-test	Student t-test	0.0882164	0.533427	0.533427	0.00184928	0.040565	0.533427	0.683988	0.12994	0.256814	-0.554048	-0.427174	0.126874
sp|O43684|BUB3_HUMAN	Wilcoxon-test	Wilcoxon-test	Wilcoxon-test	Wilcoxon-test	Wilcoxon-test	Wilcoxon-test	1	1	0.331525	0.215273	7.42049e-05	0.0104282	0.198664	-0.0240251	-0.30831	-0.222689	-0.506974	-0.284285
sp|O43707|ACTN4_HUMAN	Wilcoxon-test	Student t-test	Student t-test	Wilcoxon-test	Wilcoxon-test	Student t-test	0.827915	0.243934	0.405958	0.00269988	0.0337739	0.852843	0.140324	-0.331416	-0.35457	-0.47174	-0.494894	-0.0231542
sp|O43852|CALU_HUMAN	Wilcoxon-test	Student t-test	Wilcoxon-test	Wilcoxon-test	Wilcoxon-test	Wilcoxon-test	0.163155	0.435796	0.349504	0.140086	0.000786416	0.0123751	0.553463	0.176112	-0.292301	-0.37735	-0.845764	-0.468414
sp|O60264|SMCA5_HUMAN	Wilcoxon-test	Wilcoxon-test	Student t-test	Wilcoxon-test	Wilcoxon-test	Wilcoxon-test	0.122875	0.34309	1	1	0.000403544	0.013198	0.649237	0.433937	0.0161836	-0.2153	-0.633053	-0.417753
sp|O60763|USO1_HUMAN	Student t-test	Student t-test	Wilcoxon-test	Student t-test	Wilcoxon-test	Wilcoxon-test	0.133554	1	1	0.00129959	0.0356486	1	0.995335	0.126152	0.276443	-0.869183	-0.718892	0.150291
sp|O60826|CCD22_HUMAN	Wilcoxon-test	Wilcoxon-test	Wilcoxon-test	Wilcoxon-test	Wilcoxon-test	Wilcoxon-test	0.834011	0.834011	0.0803249	0.834011	0.000776674	0.000646793	-0.0828451	0.00745972	-0.36663	0.0903048	-0.283785	-0.37409
sp|O60831|PRAF2_HUMAN	Wilcoxon-test	Wilcoxon-test	Wilcoxon-test	Wilcoxon-test	Wilcoxon-test	Wilcoxon-test	0.491552	0.0234448	0.122811	0.0300208	0.491552	0.0638263	0.49383	1.38369	0.755443	0.88986	0.261613	-0.628247		UP
sp|O75223|GGCT_HUMAN	Wilcoxon-test	Wilcoxon-test	Wilcoxon-test	Wilcoxon-test	Wilcoxon-test	Wilcoxon-test	1	0.130763	0.113118	0.000115241	0.00272151	1	-0.224569	0.640409	0.696281	0.864978	0.92085	0.0558722
sp|O75718|CRTAP_HUMAN	Wilcoxon-test	Wilcoxon-test	Wilcoxon-test	Wilcoxon-test	Wilcoxon-test	Wilcoxon-test	0.164894	0.287691	1	1	0.000273687	0.000963934	0.962162	0.679875	-0.264414	-0.282287	-1.22658	-0.944289					DOWN
sp|O75976|CBPD_HUMAN	Wilcoxon-test	Wilcoxon-test	Student t-test	Wilcoxon-test	Wilcoxon-test	Wilcoxon-test	0.0921561	0.0884732	0.230651	0.230651	0.0466258	0.0439907	1.11459	1.03243	0.501717	-0.0821612	-0.612875	-0.530714
sp|O76003|GLRX3_HUMAN	Wilcoxon-test	Wilcoxon-test	Student t-test	Wilcoxon-test	Wilcoxon-test	Wilcoxon-test	0.0542293	0.880091	1	0.000149273	0.000376801	1	0.633942	-0.139882	-0.10864	-0.773824	-0.742582	0.0312419
sp|O94855|SC24D_HUMAN	Wilcoxon-test	Student t-test	Student t-test	Wilcoxon-test	Wilcoxon-test	Student t-test	0.664191	0.483879	0.664191	0.000534426	0.000902717	0.956524	0.195279	-0.221279	-0.226459	-0.416558	-0.421738	-0.00518031
sp|O95486|SC24A_HUMAN	Wilcoxon-test	Wilcoxon-test	Wilcoxon-test	Wilcoxon-test	Wilcoxon-test	Wilcoxon-test	0.141661	1	1	0.00482793	0.0380106	1	0.609894	0.156837	0.200194	-0.453056	-0.4097	0.0433565
sp|O95758|PTBP3_HUMAN	Wilcoxon-test	Student t-test	Wilcoxon-test	Wilcoxon-test	Wilcoxon-test	Wilcoxon-test	0.172841	1	1	0.0109962	9.97998e-05	1	0.523814	0.0835368	-0.0235872	-0.440278	-0.547401	-0.107124
sp|P00492|HPRT_HUMAN	Student t-test	Student t-test	Student t-test	Student t-test	Student t-test	Student t-test	1	0.0678031	1	0.0304388	1	0.0100003	0.173153	0.754997	0.0693427	0.581843	-0.10381	-0.685654
sp|P00915|CAH1_HUMAN	Student t-test	Wilcoxon-test	Student t-test	Wilcoxon-test	Welch t-test	Wilcoxon-test	0.0223914	1	0.235654	0.00426928	1	0.0874909	1.35965	0.123618	1.17529	-1.23603	-0.184357	1.05167	UP			DOWN
sp|P01700|LV147_HUMAN;sp|P01699|LV144_HUMAN	Wilcoxon-test	Wilcoxon-test	Student t-test	Wilcoxon-test	Wilcoxon-test	Wilcoxon-test	0.14866	0.0503717	0.14866	8.60695e-05	0.00133385	0.166932	1.30192	-0.698818	-0.490812	-2.00074	-1.79274	0.208006				DOWN	DOWN
sp|P02042|HBD_HUMAN	Student t-test	Student t-test	Student t-test	Welch t-test	Student t-test	Welch t-test	0.0447122	0.959069	0.209626	0.000689642	0.158977	0.0688628	1.45334	0.035645	0.880905	-1.4177	-0.572439	0.84526	UP			DOWN
sp|P02794|FRIH_HUMAN	Student t-test	Welch t-test	Student t-test	Student t-test	Student t-test	Student t-test	0.565393	1	1	0.000852308	0.0313525	1	0.876784	-0.163366	0.00767508	-1.04015	-0.869109	0.171041				DOWN
sp|P04062|GBA1_HUMAN	Wilcoxon-test	Wilcoxon-test	Wilcoxon-test	Wilcoxon-test	Wilcoxon-test	Wilcoxon-test	0.0133468	0.130763	0.281924	0.0925827	0.00889024	0.414723	0.632197	0.356288	0.323769	-0.275909	-0.308428	-0.0325191
sp|P04626|ERBB2_HUMAN	Wilcoxon-test	Wilcoxon-test	Wilcoxon-test	Wilcoxon-test	Wilcoxon-test	Wilcoxon-test	1	1	0.187054	1	0.0135384	0.0177608	-0.0248712	-0.099781	-0.686271	-0.0749097	-0.661399	-0.58649
sp|P04843|RPN1_HUMAN	Student t-test	Student t-test	Student t-test	Student t-test	Student t-test	Student t-test	0.252476	1	1	0.00187458	0.00184842	1	0.425632	-0.0306881	-0.0901589	-0.45632	-0.515791	-0.0594708
sp|P05556|ITB1_HUMAN;tr|C9JPK5|C9JPK5_HUMAN	Wilcoxon-test	Student t-test	Student t-test	Wilcoxon-test	Wilcoxon-test	Student t-test	0.523102	0.523102	0.245398	0.000115667	7.30186e-05	0.900892	0.387235	-0.350941	-0.369905	-0.738177	-0.757141	-0.0189641
sp|P06454|PTMA_HUMAN;tr|B8ZZW7|B8ZZW7_HUMAN	Student t-test	Student t-test	Wilcoxon-test	Student t-test	Wilcoxon-test	Wilcoxon-test	1	1	1	1	0.0291296	0.00815644	0.475081	0.424477	-0.177655	-0.0506042	-0.652736	-0.602132
sp|P06730|IF4E_HUMAN;tr|D6RBW1|D6RBW1_HUMAN	Wilcoxon-test	Student t-test	Student t-test	Wilcoxon-test	Wilcoxon-test	Welch t-test	0.0542293	0.654875	0.772043	2.31318e-05	0.000170693	0.772043	1.05238	-0.144512	-0.207666	-1.19689	-1.26004	-0.0631543				DOWN	DOWN
sp|P07357|CO8A_HUMAN	Wilcoxon-test	Wilcoxon-test	Wilcoxon-test	Wilcoxon-test	Wilcoxon-test	Wilcoxon-test	0.0763757	0.606217	0.178181	0.000318033	0.288475	0.00461017	0.565152	-0.00657877	0.433714	-0.571731	-0.131438	0.440293
sp|P07384|CAN1_HUMAN	Wilcoxon-test	Student t-test	Student t-test	Wilcoxon-test	Wilcoxon-test	Student t-test	0.63007	1	1	0.0114129	0.0114129	1	0.63913	0.146875	0.0733956	-0.492255	-0.565734	-0.0734797
sp|P07858|CATB_HUMAN;tr|A0A7I2V440|A0A7I2V440_HUMAN;tr|E9PHZ5|E9PHZ5_HUMAN;tr|E9PR21|E9PR21_HUMAN	Student t-test	Student t-test	Student t-test	Welch t-test	Student t-test	Student t-test	0.0708723	0.671261	0.671261	0.00491252	0.0383004	0.671261	0.87322	0.222337	0.327029	-0.650884	-0.546191	0.104692
sp|P08134|RHOC_HUMAN	Wilcoxon-test	Wilcoxon-test	Student t-test	Wilcoxon-test	Wilcoxon-test	Wilcoxon-test	1	0.0426147	1	0.285485	0.969849	0.00865325	0.262893	0.417576	-0.0297957	0.154683	-0.292689	-0.447371
sp|P08236|BGLR_HUMAN	Wilcoxon-test	Student t-test	Student t-test	Wilcoxon-test	Wilcoxon-test	Student t-test	0.86956	0.215554	0.86956	0.00340884	0.726558	0.0141345	-0.203417	0.39089	-0.0703822	0.594307	0.133035	-0.461272
sp|P09211|GSTP1_HUMAN	Student t-test	Student t-test	Wilcoxon-test	Student t-test	Wilcoxon-test	Wilcoxon-test	0.301521	1	1	0.00105853	0.0214959	1	0.590505	-0.176909	-0.0870717	-0.767414	-0.677577	0.0898375
sp|P09382|LEG1_HUMAN	Wilcoxon-test	Student t-test	Wilcoxon-test	Wilcoxon-test	Wilcoxon-test	Wilcoxon-test	0.63007	0.85254	0.790773	0.0316786	0.00624597	0.718028	0.566006	-0.0808564	-0.323488	-0.646862	-0.889494	-0.242632
sp|P10515|ODP2_HUMAN	Wilcoxon-test	Wilcoxon-test	Student t-test	Wilcoxon-test	Wilcoxon-test	Wilcoxon-test	0.320088	0.897728	0.897728	0.0205803	0.00788209	0.897728	0.823631	0.0177411	-0.0860687	-0.80589	-0.9097	-0.10381
sp|P10599|THIO_HUMAN	Student t-test	Wilcoxon-test	Welch t-test	Wilcoxon-test	Student t-test	Wilcoxon-test	0.840833	1	1	0.00290464	0.0285819	1	0.577371	-0.144615	-0.0601761	-0.721986	-0.637547	0.0844387
sp|P11142|HSP7C_HUMAN	Student t-test	Student t-test	Student t-test	Student t-test	Student t-test	Student t-test	0.212667	1	1	0.0128811	0.0311769	1	0.529343	0.103723	0.106471	-0.425621	-0.422873	0.00274785
sp|P11166|GTR1_HUMAN;tr|A0A6Q8PFI8|A0A6Q8PFI8_HUMAN	Wilcoxon-test	Student t-test	Student t-test	Wilcoxon-test	Wilcoxon-test	Welch t-test	0.142697	0.600842	0.489084	0.00111614	0.000538223	0.283004	1.27325	-0.131937	-0.632376	-1.40519	-1.90563	-0.500439				DOWN	DOWN
sp|P13693|TCTP_HUMAN;tr|Q5W0H4|Q5W0H4_HUMAN	Student t-test	Wilcoxon-test	Student t-test	Wilcoxon-test	Student t-test	Wilcoxon-test	1	0.905243	0.21063	0.013873	0.0114303	1	-0.0396173	-0.416487	-0.491179	-0.376869	-0.451561	-0.0746921
sp|P14314|GLU2B_HUMAN	Wilcoxon-test	Student t-test	Student t-test	Wilcoxon-test	Wilcoxon-test	Student t-test	0.270986	0.138095	1	1	0.0133477	0.00301695	0.487602	0.396117	-0.0506741	-0.0914852	-0.538276	-0.446791
sp|P14324|FPPS_HUMAN	Wilcoxon-test	Student t-test	Wilcoxon-test	Wilcoxon-test	Wilcoxon-test	Wilcoxon-test	0.825212	0.825212	0.0933473	0.0456757	0.00270144	0.0933473	0.122504	-0.19157	-0.37648	-0.314074	-0.498984	-0.18491
sp|P14625|ENPL_HUMAN	Wilcoxon-test	Student t-test	Student t-test	Wilcoxon-test	Wilcoxon-test	Student t-test	0.361315	1	1	0.000339491	0.0062194	1	0.654014	0.0294515	-0.00461241	-0.624562	-0.658626	-0.0340639
sp|P15144|AMPN_HUMAN	Wilcoxon-test	Wilcoxon-test	Student t-test	Wilcoxon-test	Wilcoxon-test	Wilcoxon-test	0.319816	0.00411393	0.177305	0.0116722	0.585734	0.319816	0.995822	1.57651	1.16514	0.580692	0.169315	-0.411377		UP
tr|E9PKP7|E9PKP7_HUMAN;sp|P17480|UBF1_HUMAN	Student t-test	Wilcoxon-test	Student t-test	Wilcoxon-test	Student t-test	Wilcoxon-test	0.11314	0.0230258	0.00124334	0.739588	0.212651	0.11395	-0.710723	-0.750678	-0.999033	-0.0399557	-0.28831	-0.248354
sp|P18887|XRCC1_HUMAN	Student t-test	Wilcoxon-test	Wilcoxon-test	Wilcoxon-test	Wilcoxon-test	Wilcoxon-test	0.808098	0.0872752	0.654226	0.00128036	0.259366	3.09899e-05	-0.0716858	0.897115	-0.408413	0.968801	-0.336727	-1.30553						DOWN
sp|P19623|SPEE_HUMAN;tr|K7EL89|K7EL89_HUMAN	Wilcoxon-test	Student t-test	Student t-test	Wilcoxon-test	Wilcoxon-test	Student t-test	0.186295	0.951113	0.951113	0.0371999	0.00412334	0.136071	0.887809	0.123415	-0.212198	-0.764393	-1.10001	-0.335614					DOWN
sp|P19652|A1AG2_HUMAN	Wilcoxon-test	Wilcoxon-test	Wilcoxon-test	Wilcoxon-test	Wilcoxon-test	Wilcoxon-test	1	1	0.163859	1	0.0017561	0.00597183	0.213223	-0.0450189	-1.07092	-0.258242	-1.28415	-1.0259					DOWN	DOWN
sp|P20160|CAP7_HUMAN	Wilcoxon-test	Wilcoxon-test	Wilcoxon-test	Wilcoxon-test	Wilcoxon-test	Wilcoxon-test	1	1	0.914206	1	0.0121703	0.00672399	0.857375	0.743504	-0.736748	-0.11387	-1.59412	-1.48025					DOWN	DOWN
sp|P20618|PSB1_HUMAN	Wilcoxon-test	Student t-test	Student t-test	Wilcoxon-test	Wilcoxon-test	Student t-test	1	1	1	0.00969188	0.00969188	1	0.419952	-0.0961418	-0.230893	-0.516094	-0.650846	-0.134752
sp|P20700|LMNB1_HUMAN	Student t-test	Student t-test	Student t-test	Student t-test	Student t-test	Student t-test	0.00756803	0.00814818	0.0652686	0.712184	0.712184	0.753673	0.838251	0.68836	0.644183	-0.149891	-0.194068	-0.0441769
sp|P20908|CO5A1_HUMAN	Wilcoxon-test	Wilcoxon-test	Wilcoxon-test	Wilcoxon-test	Wilcoxon-test	Wilcoxon-test	1	1	0.628911	1	0.00889024	0.00889024	0.223911	0.0871435	-0.613119	-0.136768	-0.83703	-0.700262
sp|P21399|ACOHC_HUMAN	Wilcoxon-test	Student t-test	Wilcoxon-test	Wilcoxon-test	Wilcoxon-test	Wilcoxon-test	0.0209675	0.0617744	0.203918	0.0138092	0.203918	0.648043	1.41382	0.688234	0.934479	-0.725587	-0.479342	0.246245	UP
sp|P22570|ADRO_HUMAN	Wilcoxon-test	Welch t-test	Wilcoxon-test	Wilcoxon-test	Wilcoxon-test	Wilcoxon-test	0.806616	0.388732	0.27189	0.0164164	0.00174721	0.806616	0.651555	0.996029	1.03238	0.344474	0.380826	0.0363519
sp|P26006|ITA3_HUMAN	Student t-test	Student t-test	Student t-test	Student t-test	Welch t-test	Welch t-test	0.693866	0.915614	0.915614	0.00474659	0.0142897	0.915614	0.276712	-0.231971	-0.389661	-0.508683	-0.666373	-0.15769
sp|P27797|CALR_HUMAN	Wilcoxon-test	Student t-test	Student t-test	Wilcoxon-test	Wilcoxon-test	Welch t-test	0.189819	0.787043	0.787043	0.0115076	0.00181296	0.217608	0.807767	0.202478	-0.162097	-0.605289	-0.969863	-0.364575
sp|P29353|SHC1_HUMAN	Wilcoxon-test	Wilcoxon-test	Wilcoxon-test	Wilcoxon-test	Wilcoxon-test	Wilcoxon-test	0.0388194	0.371913	0.0961512	0.0186597	0.371913	0.138169	0.574308	0.223213	0.364754	-0.351095	-0.209554	0.141542
sp|P29966|MARCS_HUMAN	Student t-test	Student t-test	Wilcoxon-test	Student t-test	Wilcoxon-test	Wilcoxon-test	1	1	0.237575	1	0.0135874	0.0135874	-0.18141	-0.281161	-0.923842	-0.0997508	-0.742432	-0.642681
sp|P30040|ERP29_HUMAN	Wilcoxon-test	Wilcoxon-test	Wilcoxon-test	Student t-test	Student t-test	Student t-test	0.320088	1	1	0.00499702	0.0331885	1	0.582535	-0.203768	-0.113072	-0.786303	-0.695607	0.0906964
sp|P30101|PDIA3_HUMAN	Wilcoxon-test	Student t-test	Student t-test	Wilcoxon-test	Wilcoxon-test	Student t-test	0.122875	1	1	0.00200595	0.00396139	1	0.66506	0.150535	0.092676	-0.514524	-0.572384	-0.0578593
sp|P30711|GSTT1_HUMAN	Student t-test	Wilcoxon-test	Wilcoxon-test	Wilcoxon-test	Wilcoxon-test	Wilcoxon-test	0.238353	0.197404	0.163417	0.986164	0.000589964	0.000589964	0.602672	0.581097	-0.326028	-0.0215752	-0.9287	-0.907125
sp|P30838|AL3A1_HUMAN;tr|E9PNN6|E9PNN6_HUMAN	Wilcoxon-test	Wilcoxon-test	Wilcoxon-test	Wilcoxon-test	Wilcoxon-test	Wilcoxon-test	1	0.34893	1	0.00387971	1	0.0312054	0.546029	-0.723814	0.44671	-1.26984	-0.0993186	1.17052				DOWN		UP
tr|H0YAC7|H0YAC7_HUMAN;sp|P35606|COPB2_HUMAN	Student t-test	Student t-test	Student t-test	Student t-test	Student t-test	Student t-test	0.945472	1	1	0.00432459	0.0126607	1	0.370439	-0.18208	-0.215873	-0.55252	-0.586313	-0.0337929
sp|P35754|GLRX1_HUMAN	Wilcoxon-test	Student t-test	Student t-test	Wilcoxon-test	Wilcoxon-test	Student t-test	0.116579	1	1	0.00164332	0.00189765	1	0.928494	0.131074	0.142526	-0.79742	-0.785968	0.0114522
sp|P35813|PPM1A_HUMAN	Wilcoxon-test	Welch t-test	Wilcoxon-test	Wilcoxon-test	Wilcoxon-test	Wilcoxon-test	0.122875	1	1	0.00820211	0.0176261	1	1.28086	0.0872875	0.0523105	-1.19358	-1.22855	-0.034977				DOWN	DOWN
sp|P36969|GPX4_HUMAN	Wilcoxon-test	Wilcoxon-test	Wilcoxon-test	Student t-test	Wilcoxon-test	Wilcoxon-test	0.241726	0.241726	0.206636	0.241726	0.00153137	0.0236373	-0.378978	-0.594921	-0.850136	-0.215943	-0.471158	-0.255215
sp|P38606|VATA_HUMAN	Student t-test	Student t-test	Student t-test	Welch t-test	Student t-test	Student t-test	0.066296	1	1	0.00764943	0.009008	1	0.661053	0.163357	0.124998	-0.497696	-0.536055	-0.0383593
sp|P43034|LIS1_HUMAN	Wilcoxon-test	Wilcoxon-test	Wilcoxon-test	Wilcoxon-test	Wilcoxon-test	Wilcoxon-test	0.142697	1	0.154977	0.00467433	1	0.0210214	0.489403	-0.000811751	0.3753	-0.490215	-0.114103	0.376112
sp|P43353|AL3B1_HUMAN;sp|P48448|AL3B2_HUMAN	Wilcoxon-test	Wilcoxon-test	Wilcoxon-test	Wilcoxon-test	Wilcoxon-test	Wilcoxon-test	0.581201	0.0140396	0.336519	0.000187917	0.471561	0.0638093	-0.0967911	-0.630263	-0.429325	-0.533472	-0.332534	0.200938
sp|P43487|RANG_HUMAN;tr|F6WQW2|F6WQW2_HUMAN	Wilcoxon-test	Student t-test	Student t-test	Wilcoxon-test	Wilcoxon-test	Student t-test	0.0675308	0.807651	0.489539	0.00242054	0.000253314	0.0675308	1.12312	0.0377376	-0.251621	-1.08538	-1.37474	-0.289359				DOWN	DOWN
tr|A0A0A0MR02|A0A0A0MR02_HUMAN;sp|P45880|VDAC2_HUMAN	Student t-test	Student t-test	Student t-test	Student t-test	Student t-test	Welch t-test	0.465449	0.247208	0.770449	0.000107327	0.0709589	0.0201283	0.2673	-0.389379	-0.0447573	-0.656679	-0.312058	0.344622
sp|P46063|RECQ1_HUMAN	Wilcoxon-test	Student t-test	Wilcoxon-test	Wilcoxon-test	Wilcoxon-test	Wilcoxon-test	0.21803	0.826302	0.574579	0.0194803	0.00147188	0.21803	0.410636	0.0455753	-0.242662	-0.36506	-0.653298	-0.288237
sp|P46109|CRKL_HUMAN	Wilcoxon-test	Wilcoxon-test	Wilcoxon-test	Wilcoxon-test	Wilcoxon-test	Wilcoxon-test	0.748412	1	1	0.0174207	0.0169642	1	0.216925	-0.0889543	-0.18891	-0.305879	-0.405835	-0.099956
sp|P46821|MAP1B_HUMAN	Student t-test	Wilcoxon-test	Student t-test	Wilcoxon-test	Student t-test	Wilcoxon-test	1	0.498094	1	0.0395639	1	0.00148321	0.114608	0.78013	-0.215175	0.665521	-0.329784	-0.995305
sp|P48147|PPCE_HUMAN	Wilcoxon-test	Wilcoxon-test	Student t-test	Wilcoxon-test	Wilcoxon-test	Wilcoxon-test	0.554128	0.560755	0.560755	0.00603401	0.759164	0.00603401	-0.178297	2.20657	-0.228116	2.38487	-0.0498187	-2.43469				UP		DOWN
sp|P49755|TMEDA_HUMAN	Student t-test	Student t-test	Student t-test	Student t-test	Student t-test	Student t-test	0.048541	0.189862	0.123974	0.0172452	0.0902528	0.544501	0.992332	0.394566	0.486898	-0.597766	-0.505434	0.0923324
sp|P50479|PDLI4_HUMAN	Wilcoxon-test	Wilcoxon-test	Wilcoxon-test	Wilcoxon-test	Wilcoxon-test	Wilcoxon-test	0.0645025	0.270683	0.866427	0.259584	0.000780096	0.0249903	0.974375	0.650198	0.149227	-0.324177	-0.825148	-0.500971
sp|P51116|FXR2_HUMAN;tr|A0A994J7P9|A0A994J7P9_HUMAN	Wilcoxon-test	Wilcoxon-test	Wilcoxon-test	Wilcoxon-test	Wilcoxon-test	Wilcoxon-test	1	0.486748	1	1.49998e-05	1	0.000292701	0.149204	-0.897939	0.0322539	-1.04714	-0.11695	0.930193				DOWN
sp|P51571|SSRD_HUMAN	Student t-test	Student t-test	Student t-test	Student t-test	Student t-test	Student t-test	0.520604	1	1	0.00163392	0.0319861	1	0.461957	-0.161834	-0.0734067	-0.62379	-0.535363	0.088427
sp|P52294|IMA5_HUMAN	Wilcoxon-test	Wilcoxon-test	Wilcoxon-test	Wilcoxon-test	Wilcoxon-test	Wilcoxon-test	0.472553	0.472553	0.242396	0.639415	0.0152132	0.00218072	0.313213	0.226544	-0.212539	-0.0866693	-0.525752	-0.439083
sp|P52907|CAZA1_HUMAN	Wilcoxon-test	Student t-test	Wilcoxon-test	Wilcoxon-test	Wilcoxon-test	Wilcoxon-test	0.122875	1	1	0.0267097	0.0135874	0.426786	0.503615	0.101382	0.0346548	-0.402233	-0.46896	-0.066727
sp|P54886|P5CS_HUMAN	Wilcoxon-test	Student t-test	Wilcoxon-test	Wilcoxon-test	Wilcoxon-test	Wilcoxon-test	0.406534	0.984657	0.406534	0.0117641	0.984657	0.0117641	0.614835	0.0800794	0.530223	-0.534756	-0.0846118	0.450144
sp|P55008|AIF1_HUMAN;tr|Q5STX8|Q5STX8_HUMAN	Wilcoxon-test	Wilcoxon-test	Student t-test	Wilcoxon-test	Wilcoxon-test	Wilcoxon-test	0.740655	0.541366	0.763474	0.763474	0.0381202	0.016876	0.395262	0.387295	-0.115761	-0.00796674	-0.511023	-0.503056
sp|P55263|ADK_HUMAN;tr|A0A5K1VW54|A0A5K1VW54_HUMAN;tr|A0A5F9ZH31|A0A5F9ZH31_HUMAN	Student t-test	Wilcoxon-test	Student t-test	Wilcoxon-test	Student t-test	Wilcoxon-test	0.29855	0.0315771	0.245579	0.00108852	0.245579	0.0854317	0.248679	0.740592	0.487001	0.491913	0.238322	-0.253591
sp|P55735|SEC13_HUMAN	Wilcoxon-test	Wilcoxon-test	Wilcoxon-test	Student t-test	Student t-test	Student t-test	0.319164	1	1	0.000847614	0.0108455	1	0.362716	-0.149156	-0.149745	-0.511873	-0.512461	-0.000588776
sp|P58546|MTPN_HUMAN	Wilcoxon-test	Wilcoxon-test	Student t-test	Wilcoxon-test	Wilcoxon-test	Wilcoxon-test	0.854415	0.259584	0.0746224	0.259584	0.00123293	2.2138e-05	0.0684049	0.342588	-0.515307	0.274183	-0.583712	-0.857896
sp|P59666|DEF3_HUMAN;sp|P59665|DEF1_HUMAN	Wilcoxon-test	Wilcoxon-test	Wilcoxon-test	Wilcoxon-test	Wilcoxon-test	Wilcoxon-test	1	1	1	1	0.0270258	0.00346223	0.606544	0.611707	-0.62789	0.00516279	-1.23443	-1.2396					DOWN	DOWN
sp|P60174|TPIS_HUMAN	Wilcoxon-test	Wilcoxon-test	Wilcoxon-test	Student t-test	Student t-test	Student t-test	0.361315	1	1	0.00430682	0.00340167	0.856685	0.472941	-0.0356203	-0.177762	-0.508562	-0.650704	-0.142142
sp|P61026|RAB10_HUMAN	Wilcoxon-test	Student t-test	Student t-test	Wilcoxon-test	Wilcoxon-test	Student t-test	1	0.727677	0.842457	0.00335727	0.0156896	1	0.208698	-0.357731	-0.308667	-0.566429	-0.517365	0.0490642
sp|P61081|UBC12_HUMAN	Student t-test	Wilcoxon-test	Student t-test	Wilcoxon-test	Welch t-test	Wilcoxon-test	0.0728861	0.961362	0.961362	0.000603133	0.000192047	0.0704327	0.990705	0.146136	-0.0973146	-0.844568	-1.08802	-0.243451					DOWN
sp|P61163|ACTZ_HUMAN	Wilcoxon-test	Wilcoxon-test	Wilcoxon-test	Wilcoxon-test	Wilcoxon-test	Wilcoxon-test	1	1	1	7.1888e-05	0.000327267	1	0.366266	-0.154452	-0.166394	-0.520718	-0.53266	-0.0119418
sp|P61619|S61A1_HUMAN;tr|F8W776|F8W776_HUMAN;sp|Q9H9S3|S61A2_HUMAN	Student t-test	Student t-test	Student t-test	Student t-test	Student t-test	Student t-test	0.113337	1	1	0.00425483	0.00176721	1	0.633862	0.0752928	-0.00783636	-0.558569	-0.641698	-0.0831291
sp|P62424|RL7A_HUMAN	Wilcoxon-test	Student t-test	Student t-test	Wilcoxon-test	Wilcoxon-test	Student t-test	0.567336	1	1	0.0101387	0.00969188	1	0.419744	-0.0278299	-0.0701101	-0.447574	-0.489854	-0.0422802
sp|P62633|CNBP_HUMAN	Wilcoxon-test	Student t-test	Wilcoxon-test	Wilcoxon-test	Wilcoxon-test	Wilcoxon-test	0.341821	0.636973	0.142956	0.561366	0.00159731	0.00115983	0.247986	0.106045	-0.503076	-0.141941	-0.751062	-0.609121
sp|P63000|RAC1_HUMAN	Wilcoxon-test	Student t-test	Student t-test	Wilcoxon-test	Wilcoxon-test	Student t-test	0.0542293	1	1	0.00021915	0.000855352	1	0.95199	-0.0324002	-0.0239972	-0.98439	-0.975987	0.00840305
sp|P63167|DYL1_HUMAN	Wilcoxon-test	Wilcoxon-test	Wilcoxon-test	Wilcoxon-test	Wilcoxon-test	Wilcoxon-test	0.105393	0.23931	0.359022	0.359022	0.000185467	0.000216958	1.47878	0.954086	-1.01922	-0.524694	-2.498	-1.97331					DOWN	DOWN
sp|P67809|YBOX1_HUMAN	Wilcoxon-test	Wilcoxon-test	Student t-test	Wilcoxon-test	Wilcoxon-test	Wilcoxon-test	0.827915	0.827915	0.455586	0.0299385	0.00200418	0.126352	0.332082	-0.138073	-0.431376	-0.470154	-0.763458	-0.293304
sp|P68036|UB2L3_HUMAN;sp|A0A1B0GUS4|UB2L5_HUMAN	Wilcoxon-test	Wilcoxon-test	Wilcoxon-test	Wilcoxon-test	Wilcoxon-test	Student t-test	0.464178	0.464178	0.0234313	0.0961005	0.00112364	0.102452	0.0618649	-0.137855	-0.359488	-0.19972	-0.421353	-0.221633
tr|A0A7I2V4T6|A0A7I2V4T6_HUMAN;sp|P69849|NOMO3_HUMAN;sp|Q15155|NOMO1_HUMAN	Wilcoxon-test	Student t-test	Student t-test	Wilcoxon-test	Wilcoxon-test	Student t-test	0.0899162	1	1	0.00412166	0.00412166	0.431372	0.43782	0.0348929	-0.0669469	-0.402927	-0.504767	-0.10184
sp|P78318|IGBP1_HUMAN	Wilcoxon-test	Wilcoxon-test	Wilcoxon-test	Wilcoxon-test	Wilcoxon-test	Wilcoxon-test	0.660331	0.476981	0.132484	0.660331	0.00394664	0.0180928	-0.0356686	-0.134273	-0.293565	-0.0986048	-0.257896	-0.159291
sp|P84085|ARF5_HUMAN;tr|C9J1Z8|C9J1Z8_HUMAN	Wilcoxon-test	Wilcoxon-test	Wilcoxon-test	Wilcoxon-test	Wilcoxon-test	Wilcoxon-test	1	0.290095	1	0.00642459	0.351121	0.00100446	-0.285144	2.94361	-0.530952	3.22875	-0.245809	-3.47456				UP		DOWN
sp|P84090|ERH_HUMAN	Wilcoxon-test	Wilcoxon-test	Wilcoxon-test	Wilcoxon-test	Wilcoxon-test	Wilcoxon-test	0.833245	0.174351	0.988098	0.0237931	0.988098	0.0139182	0.26699	1.13185	0.0937026	0.864859	-0.173287	-1.03815						DOWN
sp|Q00765|REEP5_HUMAN	Wilcoxon-test	Wilcoxon-test	Wilcoxon-test	Wilcoxon-test	Wilcoxon-test	Student t-test	0.0763757	0.673036	0.509735	0.00072376	0.00189765	0.509735	1.25638	0.101787	-0.0314316	-1.15459	-1.28781	-0.133219				DOWN	DOWN
sp|Q01081|U2AF1_HUMAN	Student t-test	Wilcoxon-test	Student t-test	Wilcoxon-test	Student t-test	Wilcoxon-test	0.165508	0.165508	0.583238	0.179448	0.0192524	0.0348075	0.792478	0.477273	0.130726	-0.315205	-0.661752	-0.346547
sp|Q02252|MMSA_HUMAN	Wilcoxon-test	Wilcoxon-test	Wilcoxon-test	Wilcoxon-test	Wilcoxon-test	Wilcoxon-test	0.584757	0.584757	0.310007	0.584757	0.00560172	0.00560172	0.092933	0.118963	0.811124	0.0260302	0.718191	0.692161
sp|Q03692|COAA1_HUMAN	Wilcoxon-test	Wilcoxon-test	Wilcoxon-test	Wilcoxon-test	Wilcoxon-test	Wilcoxon-test	0.773436	0.91794	0.132484	0.851949	0.000854372	0.000854372	-0.346614	-0.0328109	1.12959	0.313803	1.4762	1.1624					UP	UP
sp|Q04323|UBXN1_HUMAN;tr|E9PRQ7|E9PRQ7_HUMAN	Wilcoxon-test	Wilcoxon-test	Student t-test	Wilcoxon-test	Wilcoxon-test	Wilcoxon-test	0.163155	0.0985932	0.95288	0.95288	0.000655346	7.00432e-05	0.583212	0.495301	-0.104775	-0.0879114	-0.687987	-0.600075
sp|Q07065|CKAP4_HUMAN	Student t-test	Student t-test	Student t-test	Student t-test	Student t-test	Student t-test	0.418519	1	1	0.011512	0.00557109	1	0.550003	-0.0344789	-0.110442	-0.584482	-0.660445	-0.0759628
sp|Q07157|ZO1_HUMAN;tr|G3V1L9|G3V1L9_HUMAN	Welch t-test	Wilcoxon-test	Welch t-test	Wilcoxon-test	Student t-test	Wilcoxon-test	0.0225528	0.710741	0.104659	0.0225528	0.612653	0.0739274	0.631169	-0.0488765	0.386722	-0.680045	-0.244446	0.435599
sp|Q08AI8|MB214_HUMAN;tr|C9JP86|C9JP86_HUMAN	Wilcoxon-test	Wilcoxon-test	Wilcoxon-test	Wilcoxon-test	Wilcoxon-test	Wilcoxon-test	1	1	1	0.0124567	0.0203394	1	0.423851	0.0106551	-0.0752927	-0.413196	-0.499144	-0.0859478
sp|Q0JRZ9|FCHO2_HUMAN;tr|H7BXJ4|H7BXJ4_HUMAN	Wilcoxon-test	Wilcoxon-test	Wilcoxon-test	Wilcoxon-test	Wilcoxon-test	Wilcoxon-test	0.105393	0.496837	0.105393	0.00391338	0.744408	0.00267719	0.219852	-0.0381912	0.207911	-0.258043	-0.0119409	0.246103
sp|Q12805|FBLN3_HUMAN	Wilcoxon-test	Wilcoxon-test	Wilcoxon-test	Wilcoxon-test	Wilcoxon-test	Wilcoxon-test	0.0869581	0.0635816	0.853873	0.853873	0.0355445	0.0132795	-0.466063	-0.587234	0.0459403	-0.12117	0.512004	0.633174
sp|Q12882|DPYD_HUMAN	Student t-test	Student t-test	Student t-test	Student t-test	Student t-test	Student t-test	0.0408491	0.0411946	0.211209	0.466491	0.157336	0.241762	1.42041	1.23638	0.855644	-0.184031	-0.564762	-0.380731	UP	UP
sp|Q12907|LMAN2_HUMAN;tr|A0A8Q3WK65|A0A8Q3WK65_HUMAN	Student t-test	Student t-test	Student t-test	Student t-test	Student t-test	Student t-test	0.0221606	0.322863	0.103313	0.0186491	0.103313	0.400947	0.817461	0.327755	0.446205	-0.489706	-0.371256	0.11845
sp|Q12955|ANK3_HUMAN;sp|Q01484|ANK2_HUMAN	Welch t-test	Welch t-test	Student t-test	Student t-test	Student t-test	Student t-test	0.465412	1	1	0.00366679	0.000206209	0.33609	0.644437	0.200553	-0.0419533	-0.443885	-0.686391	-0.242506
sp|Q12979|ABR_HUMAN;tr|I3L4Y1|I3L4Y1_HUMAN	Wilcoxon-test	Wilcoxon-test	Wilcoxon-test	Wilcoxon-test	Wilcoxon-test	Wilcoxon-test	0.768254	0.680348	0.680348	0.768254	0.0252164	0.00554941	-0.0398939	-0.125496	0.262844	-0.0856016	0.302738	0.388339
sp|Q13177|PAK2_HUMAN;sp|O75914|PAK3_HUMAN	Student t-test	Wilcoxon-test	Student t-test	Wilcoxon-test	Student t-test	Wilcoxon-test	0.716251	0.716251	0.45049	0.445634	0.00404331	0.0132549	0.311962	0.0751105	-0.378369	-0.236851	-0.690331	-0.453479
sp|Q13217|DNJC3_HUMAN	Wilcoxon-test	Student t-test	Student t-test	Wilcoxon-test	Wilcoxon-test	Student t-test	0.0530173	0.763386	0.763386	0.000843523	6.00072e-05	0.147073	0.757701	0.083767	-0.194308	-0.673934	-0.952008	-0.278075
sp|Q13421|MSLN_HUMAN	Wilcoxon-test	Wilcoxon-test	Wilcoxon-test	Wilcoxon-test	Wilcoxon-test	Wilcoxon-test	1	0.541366	1	0.0177037	0.0381202	1	0.28031	-0.822114	-0.414282	-1.10242	-0.694592	0.407832				DOWN
sp|Q13488|VPP3_HUMAN;tr|E9PMC5|E9PMC5_HUMAN	Wilcoxon-test	Wilcoxon-test	Wilcoxon-test	Wilcoxon-test	Wilcoxon-test	Wilcoxon-test	0.0763757	0.429733	0.429733	0.136476	5.4011e-05	0.00181577	0.522506	0.256702	-0.245101	-0.265804	-0.767607	-0.501803
sp|Q13501|SQSTM_HUMAN;tr|E7EMC7|E7EMC7_HUMAN	Wilcoxon-test	Wilcoxon-test	Wilcoxon-test	Wilcoxon-test	Wilcoxon-test	Wilcoxon-test	0.937329	0.0443815	0.115735	0.0307578	0.0582216	0.573685	-0.101493	-0.386525	-0.715858	-0.285032	-0.614365	-0.329333
sp|Q13740|CD166_HUMAN	Wilcoxon-test	Wilcoxon-test	Student t-test	Wilcoxon-test	Wilcoxon-test	Wilcoxon-test	0.0763757	0.196285	0.196285	0.203425	1.47464e-05	0.000501073	0.671259	0.454547	-0.393711	-0.216712	-1.06497	-0.848258					DOWN
sp|Q14108|SCRB2_HUMAN;tr|A0A1W2PS70|A0A1W2PS70_HUMAN	Wilcoxon-test	Student t-test	Student t-test	Wilcoxon-test	Wilcoxon-test	Student t-test	0.105393	0.780445	0.484591	0.0100305	0.0270258	0.780445	1.82644	0.183096	0.280946	-1.64334	-1.54549	0.0978505				DOWN	DOWN
sp|Q14247|SRC8_HUMAN	Wilcoxon-test	Wilcoxon-test	Wilcoxon-test	Wilcoxon-test	Wilcoxon-test	Student t-test	0.189819	1	1	0.0316786	0.0125008	1	0.142007	-0.392947	-0.445158	-0.534955	-0.587165	-0.0522105
sp|Q14554|PDIA5_HUMAN	Wilcoxon-test	Wilcoxon-test	Welch t-test	Wilcoxon-test	Wilcoxon-test	Wilcoxon-test	0.0542293	0.941622	0.941622	0.000229059	0.000185467	0.254137	0.906104	0.377602	0.247973	-0.528502	-0.658131	-0.129629
sp|Q14692|BMS1_HUMAN	Wilcoxon-test	Wilcoxon-test	Wilcoxon-test	Wilcoxon-test	Wilcoxon-test	Wilcoxon-test	0.21754	0.21754	1	1	0.0114926	0.0231109	0.322651	0.276951	0.000371183	-0.0456997	-0.32228	-0.27658
sp|Q14697|GANAB_HUMAN	Wilcoxon-test	Student t-test	Student t-test	Wilcoxon-test	Wilcoxon-test	Student t-test	0.142697	0.192085	0.933386	0.192085	0.00181296	0.00599451	0.529501	0.316823	-0.0168287	-0.212678	-0.54633	-0.333652
sp|Q14894|CRYM_HUMAN	Wilcoxon-test	Wilcoxon-test	Wilcoxon-test	Wilcoxon-test	Wilcoxon-test	Wilcoxon-test	0.538517	0.215211	0.298646	8.35666e-07	2.12127e-05	0.836975	-0.945731	1.08021	1.12034	2.02594	2.06607	0.04013				UP	UP
sp|Q15056|IF4H_HUMAN	Wilcoxon-test	Wilcoxon-test	Wilcoxon-test	Wilcoxon-test	Wilcoxon-test	Wilcoxon-test	1	1	0.448691	0.796052	0.00969188	0.0123751	-0.0788275	-0.218043	-0.57518	-0.139215	-0.496352	-0.357137
sp|Q15084|PDIA6_HUMAN	Student t-test	Student t-test	Student t-test	Student t-test	Student t-test	Student t-test	0.0714573	0.988175	0.988175	0.00392899	0.000862375	0.932617	0.674416	0.155731	0.0192266	-0.518685	-0.655189	-0.136504
sp|Q15149|PLEC_HUMAN;tr|E9PMV1|E9PMV1_HUMAN	Student t-test	Student t-test	Student t-test	Student t-test	Student t-test	Student t-test	0.386644	1	1	0.00140518	0.00807795	1	0.655369	-0.102348	-0.097895	-0.757717	-0.753264	0.00445256
sp|Q15185|TEBP_HUMAN	Wilcoxon-test	Student t-test	Student t-test	Wilcoxon-test	Wilcoxon-test	Student t-test	0.357291	0.684127	0.430131	0.00524971	0.00447336	0.357291	1.27523	-0.0611573	-0.258975	-1.33638	-1.5342	-0.197818				DOWN	DOWN
sp|Q15629|TRAM1_HUMAN	Wilcoxon-test	Wilcoxon-test	Student t-test	Wilcoxon-test	Wilcoxon-test	Wilcoxon-test	0.21754	0.472826	0.464747	0.472826	0.00270614	0.0167632	0.403376	0.245099	-0.294352	-0.158278	-0.697728	-0.53945
sp|Q15833|STXB2_HUMAN	Wilcoxon-test	Student t-test	Student t-test	Wilcoxon-test	Wilcoxon-test	Student t-test	0.0542293	0.504643	0.589613	0.0434071	0.0372991	0.552131	0.413738	0.181942	0.0880574	-0.231796	-0.325681	-0.0938845
sp|Q15907|RB11B_HUMAN;tr|H3BMH2|H3BMH2_HUMAN;sp|P62491|RB11A_HUMAN	Student t-test	Wilcoxon-test	Student t-test	Wilcoxon-test	Student t-test	Wilcoxon-test	1	1	1	0.00772272	0.0206613	1	0.246618	-0.116542	-0.178704	-0.36316	-0.425322	-0.062162
sp|Q16543|CDC37_HUMAN	Student t-test	Student t-test	Student t-test	Student t-test	Student t-test	Student t-test	0.430395	1	1	0.0308809	0.00618053	0.679223	0.564122	0.049289	-0.158587	-0.514833	-0.722709	-0.207876
sp|Q16851|UGPA_HUMAN	Wilcoxon-test	Student t-test	Student t-test	Wilcoxon-test	Wilcoxon-test	Student t-test	0.0763757	0.280186	0.280186	0.000666798	0.0122981	0.855169	0.822269	0.334873	0.355442	-0.487396	-0.466826	0.0205698
sp|Q52LJ0|FA98B_HUMAN	Wilcoxon-test	Wilcoxon-test	Wilcoxon-test	Wilcoxon-test	Wilcoxon-test	Wilcoxon-test	0.164894	1	0.164894	0.0139499	1	0.027837	0.522727	0.109708	0.470057	-0.413019	-0.0526703	0.360349
sp|Q53GG5|PDLI3_HUMAN;tr|A0A2U3TZH4|A0A2U3TZH4_HUMAN;tr|D6RAF1|D6RAF1_HUMAN	Wilcoxon-test	Student t-test	Student t-test	Wilcoxon-test	Wilcoxon-test	Welch t-test	0.339057	0.659101	0.231833	0.0457022	0.000224911	0.245924	0.25393	-0.120377	-0.368208	-0.374307	-0.622139	-0.247831
sp|Q9Y4E1|WAC2C_HUMAN;sp|Q641Q2|WAC2A_HUMAN	Wilcoxon-test	Wilcoxon-test	Wilcoxon-test	Wilcoxon-test	Wilcoxon-test	Wilcoxon-test	0.655484	0.556387	0.124372	0.561366	0.00294784	0.0250035	-0.0291302	-0.430016	-2.16157	-0.400886	-2.13244	-1.73155					DOWN	DOWN
sp|Q6DT37|MRCKG_HUMAN	Wilcoxon-test	Wilcoxon-test	Wilcoxon-test	Wilcoxon-test	Wilcoxon-test	Wilcoxon-test	0.211835	0.174351	0.988098	0.988098	0.00136543	3.40113e-05	0.864823	1.04471	-0.720833	0.179888	-1.58566	-1.76554					DOWN	DOWN
sp|Q6NUK1|SCMC1_HUMAN	Student t-test	Wilcoxon-test	Student t-test	Wilcoxon-test	Student t-test	Wilcoxon-test	1	0.419287	1	0.0233641	1	0.0295358	-0.0985622	0.494889	-0.0575313	0.593451	0.0410309	-0.55242
sp|Q6NUQ4|TM214_HUMAN	Wilcoxon-test	Wilcoxon-test	Wilcoxon-test	Wilcoxon-test	Wilcoxon-test	Wilcoxon-test	0.477386	0.244571	0.050635	0.00684089	0.000647746	0.200676	0.093277	-0.222763	-0.331918	-0.31604	-0.425195	-0.109156
sp|Q6NVY1|HIBCH_HUMAN	Wilcoxon-test	Student t-test	Student t-test	Wilcoxon-test	Wilcoxon-test	Student t-test	0.935619	0.338414	0.0874663	0.0263171	0.00671777	0.338414	0.0735996	0.38475	0.602013	0.31115	0.528414	0.217264
sp|Q6P1M3|L2GL2_HUMAN	Wilcoxon-test	Wilcoxon-test	Wilcoxon-test	Wilcoxon-test	Wilcoxon-test	Wilcoxon-test	0.937329	0.0711893	0.294138	7.05657e-08	1.70308e-06	0.399461	0.273609	-0.97164	-0.86211	-1.24525	-1.13572	0.10953				DOWN	DOWN
sp|Q6P1N0|C2D1A_HUMAN	Wilcoxon-test	Student t-test	Wilcoxon-test	Wilcoxon-test	Wilcoxon-test	Wilcoxon-test	1	0.360181	1	0.0433497	0.811726	0.00233322	0.150404	0.305757	-0.0390034	0.155353	-0.189408	-0.344761
sp|Q709C8|VP13C_HUMAN	Student t-test	Wilcoxon-test	Wilcoxon-test	Wilcoxon-test	Wilcoxon-test	Wilcoxon-test	1	0.450115	0.450115	0.0124077	0.0278389	1	-0.0756755	0.302014	0.326338	0.37769	0.402014	0.0243238
sp|Q76M96|CCD80_HUMAN	Wilcoxon-test	Wilcoxon-test	Wilcoxon-test	Wilcoxon-test	Wilcoxon-test	Wilcoxon-test	1	1	0.774624	1	0.0113228	0.00999974	0.250933	0.172033	-0.618718	-0.0788997	-0.869651	-0.790751
sp|Q7KZI7|MARK2_HUMAN	Wilcoxon-test	Wilcoxon-test	Student t-test	Wilcoxon-test	Wilcoxon-test	Wilcoxon-test	0.189819	1	1	0.000109055	0.0010025	1	0.576725	-0.0578035	0.00490269	-0.634528	-0.571822	0.0627062
sp|Q7LBR1|CHM1B_HUMAN	Student t-test	Student t-test	Student t-test	Student t-test	Student t-test	Student t-test	1	0.499091	0.214237	0.0230752	0.00580994	1	0.122	-0.479358	-0.536979	-0.601358	-0.658979	-0.0576208
sp|Q7Z434|MAVS_HUMAN	Wilcoxon-test	Wilcoxon-test	Wilcoxon-test	Wilcoxon-test	Wilcoxon-test	Wilcoxon-test	1	0.0812444	0.0812444	0.000188048	0.00225512	1	-0.109744	0.626063	0.572537	0.735807	0.682281	-0.053526
sp|Q7Z4V5|HDGR2_HUMAN	Student t-test	Student t-test	Wilcoxon-test	Student t-test	Wilcoxon-test	Wilcoxon-test	0.219288	0.0685063	1	1	0.0332863	0.00865133	0.509016	0.430892	-0.0112007	-0.0781235	-0.520216	-0.442093
sp|Q86SF2|GALT7_HUMAN	Wilcoxon-test	Wilcoxon-test	Student t-test	Wilcoxon-test	Wilcoxon-test	Wilcoxon-test	0.0542293	0.0936087	0.339874	0.50938	0.000204832	0.000673055	0.536721	0.351374	-0.216627	-0.185347	-0.753348	-0.568001
sp|Q86Y82|STX12_HUMAN	Wilcoxon-test	Wilcoxon-test	Wilcoxon-test	Wilcoxon-test	Wilcoxon-test	Wilcoxon-test	0.186295	0.0985932	0.654226	0.715625	0.0290032	0.00554941	0.705968	0.749458	-0.1433	0.04349	-0.849268	-0.892758
sp|Q8IWE2|NXP20_HUMAN	Wilcoxon-test	Wilcoxon-test	Student t-test	Wilcoxon-test	Wilcoxon-test	Wilcoxon-test	1	1	0.131158	1	0.00294784	0.00333637	0.0663742	-0.047281	-0.516481	-0.113655	-0.582856	-0.4692
sp|Q8IWL1|SFPA2_HUMAN;sp|Q8IWL2|SFTA1_HUMAN	Student t-test	Student t-test	Student t-test	Welch t-test	Student t-test	Welch t-test	0.270047	0.944271	0.270047	0.000496056	0.998694	0.000432664	0.920644	-0.470547	0.920181	-1.39119	-0.000462184	1.39073				DOWN		UP
sp|Q8ND56|LS14A_HUMAN	Wilcoxon-test	Wilcoxon-test	Student t-test	Wilcoxon-test	Wilcoxon-test	Wilcoxon-test	1	0.0872752	1	0.00500452	1	0.00500452	0.0235625	0.831905	-0.0209097	0.808343	-0.0444722	-0.852815
sp|Q8TAT6|NPL4_HUMAN;tr|A0A994J7H4|A0A994J7H4_HUMAN	Wilcoxon-test	Wilcoxon-test	Student t-test	Wilcoxon-test	Wilcoxon-test	Wilcoxon-test	0.248394	0.428138	0.428138	0.428138	0.00134652	0.00333637	0.550833	0.291508	-0.253472	-0.259325	-0.804305	-0.54498
sp|Q8TCJ2|STT3B_HUMAN	Student t-test	Wilcoxon-test	Wilcoxon-test	Wilcoxon-test	Wilcoxon-test	Wilcoxon-test	0.0286639	0.37357	0.385355	0.128061	0.00787919	0.37357	0.567337	0.275925	0.113377	-0.291413	-0.453961	-0.162548
sp|Q8TCT9|HM13_HUMAN	Wilcoxon-test	Student t-test	Student t-test	Wilcoxon-test	Wilcoxon-test	Student t-test	0.105393	1	1	0.00108199	0.0015108	1	0.903855	0.0774508	0.0154814	-0.826404	-0.888374	-0.0619694
sp|Q8TD19|NEK9_HUMAN	Wilcoxon-test	Wilcoxon-test	Wilcoxon-test	Wilcoxon-test	Wilcoxon-test	Wilcoxon-test	0.406534	0.406534	1	1	0.0300685	0.0329566	0.480528	0.376003	0.0932514	-0.104524	-0.387276	-0.282752
sp|Q8TD55|PKHO2_HUMAN	Wilcoxon-test	Student t-test	Student t-test	Wilcoxon-test	Wilcoxon-test	Student t-test	0.769921	0.78002	0.769921	0.0229787	0.0211514	0.78002	0.607635	-0.151729	-0.254007	-0.759364	-0.861642	-0.102278
sp|Q8TDZ2|MICA1_HUMAN	Wilcoxon-test	Wilcoxon-test	Student t-test	Wilcoxon-test	Wilcoxon-test	Wilcoxon-test	0.142697	0.217571	0.626179	0.626179	0.00209018	0.00560332	0.675768	0.496743	-0.192799	-0.179024	-0.868567	-0.689542
sp|Q8TF74|WIPF2_HUMAN	Wilcoxon-test	Wilcoxon-test	Wilcoxon-test	Wilcoxon-test	Wilcoxon-test	Wilcoxon-test	0.0662299	0.615195	0.349504	0.000712744	0.165042	0.0236331	-0.420594	-0.0323893	-0.323668	0.388204	0.0969254	-0.291279
sp|Q8WUF5|IASPP_HUMAN	Wilcoxon-test	Wilcoxon-test	Wilcoxon-test	Wilcoxon-test	Wilcoxon-test	Student t-test	1	1	0.0683336	1	0.0157465	0.0157756	-0.11376	-0.100506	-0.569098	0.0132543	-0.455337	-0.468592
sp|Q8WUM4|PDC6I_HUMAN	Wilcoxon-test	Student t-test	Student t-test	Wilcoxon-test	Wilcoxon-test	Student t-test	0.567336	0.824877	1	0.00159727	0.0483337	1	0.266154	-0.272069	-0.189831	-0.538223	-0.455985	0.0822379
sp|Q8WXI7|MUC16_HUMAN	Wilcoxon-test	Wilcoxon-test	Student t-test	Wilcoxon-test	Wilcoxon-test	Wilcoxon-test	0.164894	0.164894	0.982724	0.910268	0.00889024	0.00889024	1.24582	1.01164	-0.00384856	-0.234181	-1.24967	-1.01549					DOWN	DOWN
sp|Q92878|RAD50_HUMAN;tr|A0A494BZX5|A0A494BZX5_HUMAN	Wilcoxon-test	Wilcoxon-test	Student t-test	Wilcoxon-test	Wilcoxon-test	Wilcoxon-test	0.101502	0.159793	0.101502	0.0110811	0.0290032	0.159793	0.900666	0.257322	0.362395	-0.643344	-0.538271	0.105073
tr|C9JTK4|C9JTK4_HUMAN;sp|Q96CW1|AP2M1_HUMAN;tr|C9JGT8|C9JGT8_HUMAN;tr|A0A8I5QJU5|A0A8I5QJU5_HUMAN	Wilcoxon-test	Student t-test	Student t-test	Wilcoxon-test	Wilcoxon-test	Student t-test	0.0763757	0.692328	0.689583	0.0100305	0.0465211	0.692328	0.577713	0.166758	0.219102	-0.410955	-0.358611	0.0523443
sp|Q96E39|RMXL1_HUMAN	Wilcoxon-test	Wilcoxon-test	Welch t-test	Wilcoxon-test	Wilcoxon-test	Wilcoxon-test	0.122875	0.217571	1	1	0.00327847	0.00327847	1.067	0.921062	-0.0182404	-0.145943	-1.08524	-0.939302					DOWN
sp|Q96EP5|DAZP1_HUMAN	Wilcoxon-test	Wilcoxon-test	Student t-test	Wilcoxon-test	Wilcoxon-test	Wilcoxon-test	0.320088	0.320088	0.785828	0.769735	0.00768618	0.00631005	0.525029	0.416808	0.0519206	-0.108221	-0.473108	-0.364887
sp|Q96I25|SPF45_HUMAN	Wilcoxon-test	Student t-test	Wilcoxon-test	Wilcoxon-test	Wilcoxon-test	Wilcoxon-test	0.189819	0.426137	0.891607	0.660331	0.00108326	0.007278	0.484643	0.312709	-0.0994565	-0.171933	-0.584099	-0.412166
sp|Q96P48|ARAP1_HUMAN	Student t-test	Wilcoxon-test	Wilcoxon-test	Wilcoxon-test	Wilcoxon-test	Wilcoxon-test	0.656364	0.193924	0.263959	0.000615659	0.0018909	0.656364	0.0900566	-0.256413	-0.245918	-0.34647	-0.335974	0.0104955
sp|Q96PC5|MIA2_HUMAN	Wilcoxon-test	Wilcoxon-test	Wilcoxon-test	Wilcoxon-test	Welch t-test	Wilcoxon-test	0.608851	0.209113	0.209113	0.0468357	0.0121925	0.209113	-0.0327782	0.183563	0.32131	0.216341	0.354089	0.137748
sp|Q96RQ9|OXLA_HUMAN	Wilcoxon-test	Wilcoxon-test	Student t-test	Wilcoxon-test	Wilcoxon-test	Wilcoxon-test	0.656596	0.794094	0.580464	0.610275	0.00320816	0.0124891	0.397012	0.0788464	-0.637925	-0.318166	-1.03494	-0.716771					DOWN
sp|Q96TC7|RMD3_HUMAN	Student t-test	Wilcoxon-test	Wilcoxon-test	Wilcoxon-test	Wilcoxon-test	Wilcoxon-test	0.595998	0.941516	0.563848	0.00215134	0.941516	0.00560073	0.318249	-0.267525	0.237858	-0.585774	-0.0803914	0.505383
sp|Q99598|TSNAX_HUMAN;tr|C4P0D4|C4P0D4_HUMAN;tr|C4P0D6|C4P0D6_HUMAN;tr|C4P0D8|C4P0D8_HUMAN	Wilcoxon-test	Student t-test	Wilcoxon-test	Wilcoxon-test	Wilcoxon-test	Wilcoxon-test	0.0610639	0.984461	0.387312	0.00138161	0.00475255	0.368161	0.357921	-0.00200099	-0.0202839	-0.359922	-0.378205	-0.0182829
sp|Q99627|CSN8_HUMAN	Wilcoxon-test	Student t-test	Wilcoxon-test	Wilcoxon-test	Wilcoxon-test	Wilcoxon-test	0.197165	0.452575	0.891607	0.249324	0.00619007	0.0329159	0.345518	0.198349	-0.0289039	-0.147169	-0.374422	-0.227253
sp|Q9BPX5|ARP5L_HUMAN	Wilcoxon-test	Wilcoxon-test	Wilcoxon-test	Wilcoxon-test	Wilcoxon-test	Wilcoxon-test	1	0.0505822	1	0.000161055	1	0.000234146	-0.0811197	-1.58197	-0.291992	-1.50085	-0.210872	1.28998				DOWN		UP
sp|Q9BXN1|ASPN_HUMAN	Wilcoxon-test	Wilcoxon-test	Wilcoxon-test	Wilcoxon-test	Wilcoxon-test	Wilcoxon-test	1	1	0.275097	0.500842	0.0163844	0.0154216	0.157043	0.198046	-0.57582	0.0410028	-0.732863	-0.773866
sp|Q9BXX0|EMIL2_HUMAN	Wilcoxon-test	Wilcoxon-test	Wilcoxon-test	Wilcoxon-test	Wilcoxon-test	Wilcoxon-test	1	1	0.154313	0.488917	0.00019938	0.0217525	0.186751	-0.113292	-0.711152	-0.300044	-0.897904	-0.59786
sp|Q9C0C9|UBE2O_HUMAN	Wilcoxon-test	Wilcoxon-test	Wilcoxon-test	Wilcoxon-test	Wilcoxon-test	Wilcoxon-test	1	1	0.0961512	1	0.0289951	0.00811947	-0.00364767	0.0491891	0.943937	0.0528367	0.947585	0.894748
sp|Q9GZT3|SLIRP_HUMAN;tr|G3V2S9|G3V2S9_HUMAN;tr|H0YJI1|H0YJI1_HUMAN	Wilcoxon-test	Wilcoxon-test	Wilcoxon-test	Wilcoxon-test	Wilcoxon-test	Wilcoxon-test	0.954772	0.0270031	0.524255	0.000127573	0.954772	0.0895606	-0.186595	-1.55339	-0.712068	-1.3668	-0.525473	0.841324		DOWN		DOWN
sp|Q9H008|LHPP_HUMAN	Wilcoxon-test	Wilcoxon-test	Student t-test	Wilcoxon-test	Wilcoxon-test	Wilcoxon-test	1	1	0.0512434	0.538533	4.9079e-05	0.000697173	0.305164	0.0260386	-1.0145	-0.279125	-1.31966	-1.04054					DOWN	DOWN
sp|Q9H2D6|TARA_HUMAN	Wilcoxon-test	Wilcoxon-test	Wilcoxon-test	Wilcoxon-test	Wilcoxon-test	Wilcoxon-test	0.111702	0.0367647	0.0961512	0.0961512	0.0169479	0.674017	0.292202	0.67106	0.689282	0.378857	0.397079	0.018222
sp|Q9H2M9|RBGPR_HUMAN	Wilcoxon-test	Wilcoxon-test	Wilcoxon-test	Wilcoxon-test	Wilcoxon-test	Wilcoxon-test	0.796052	0.796052	0.563848	0.796052	0.00624597	0.0293271	0.156617	-0.378049	-2.0122	-0.534666	-2.16882	-1.63415					DOWN	DOWN
sp|Q9H3K6|BOLA2_HUMAN;tr|H3BVE0|H3BVE0_HUMAN	Wilcoxon-test	Wilcoxon-test	Wilcoxon-test	Wilcoxon-test	Wilcoxon-test	Wilcoxon-test	0.189819	0.59173	0.59173	0.59173	0.000112045	0.00273276	0.409339	0.160294	-0.279246	-0.249046	-0.688585	-0.43954
sp|Q9H773|DCTP1_HUMAN	Student t-test	Wilcoxon-test	Wilcoxon-test	Wilcoxon-test	Wilcoxon-test	Wilcoxon-test	0.604302	0.0549486	0.415389	0.00568942	0.0549486	6.87276e-06	0.177513	0.701806	-0.251515	0.524293	-0.429028	-0.953321
sp|Q9HCD5|NCOA5_HUMAN	Student t-test	Wilcoxon-test	Wilcoxon-test	Wilcoxon-test	Wilcoxon-test	Wilcoxon-test	1	1	1	1	0.0497667	0.00762821	0.155194	0.113563	-0.189099	-0.0416308	-0.344292	-0.302661
sp|Q9HCN8|SDF2L_HUMAN	Student t-test	Wilcoxon-test	Student t-test	Wilcoxon-test	Student t-test	Wilcoxon-test	0.0912773	0.726807	0.726807	1.95294e-06	7.63084e-06	0.920914	0.870974	-0.292665	-0.317921	-1.16364	-1.18889	-0.0252551				DOWN	DOWN
sp|Q9HCY8|S10AE_HUMAN	Wilcoxon-test	Wilcoxon-test	Wilcoxon-test	Wilcoxon-test	Wilcoxon-test	Wilcoxon-test	0.00355774	0.398145	0.387312	1.01208e-06	0.0912959	0.226111	0.836498	-0.0275287	0.132048	-0.864027	-0.70445	0.159577
sp|Q9NPF4|OSGEP_HUMAN	Wilcoxon-test	Wilcoxon-test	Student t-test	Wilcoxon-test	Wilcoxon-test	Wilcoxon-test	0.0388194	6.19412e-05	0.0503571	0.531973	0.503028	0.0503571	0.543743	0.642359	0.437805	0.0986165	-0.105938	-0.204555
sp|Q9NQW7|XPP1_HUMAN	Wilcoxon-test	Wilcoxon-test	Student t-test	Wilcoxon-test	Wilcoxon-test	Wilcoxon-test	0.361315	0.515586	1	1	0.00359162	0.024544	0.3187	0.181868	-0.00348074	-0.136833	-0.322181	-0.185348
sp|Q9NRL2|BAZ1A_HUMAN	Wilcoxon-test	Wilcoxon-test	Wilcoxon-test	Wilcoxon-test	Wilcoxon-test	Wilcoxon-test	0.414892	0.000823813	0.00122084	0.414892	0.414892	0.978395	-1.75699	-3.66332	-3.65151	-1.90633	-1.89452	0.0118105		DOWN	DOWN
sp|Q9NX24|NHP2_HUMAN;tr|D6RCB9|D6RCB9_HUMAN	Wilcoxon-test	Wilcoxon-test	Wilcoxon-test	Wilcoxon-test	Wilcoxon-test	Wilcoxon-test	0.0075281	0.05201	0.0264373	0.373238	0.746742	0.746742	1.49765	0.952142	1.05285	-0.54551	-0.4448	0.10071	UP		UP
sp|Q9NYL9|TMOD3_HUMAN	Student t-test	Wilcoxon-test	Student t-test	Wilcoxon-test	Student t-test	Wilcoxon-test	1	1	1	0.0051279	0.0444109	1	0.316808	-0.191044	-0.198062	-0.507852	-0.51487	-0.00701836
sp|Q9NZM1|MYOF_HUMAN	Student t-test	Student t-test	Student t-test	Welch t-test	Student t-test	Student t-test	0.107636	0.685906	0.685906	4.69475e-05	0.0307586	0.164322	1.02441	-0.263012	0.166831	-1.28743	-0.857584	0.429843				DOWN
sp|Q9P015|RM15_HUMAN;tr|E5RHF4|E5RHF4_HUMAN	Wilcoxon-test	Student t-test	Student t-test	Wilcoxon-test	Wilcoxon-test	Student t-test	0.0899162	1	1	0.0395639	0.0081487	1	0.684771	0.168415	0.0714576	-0.516356	-0.613314	-0.0969577
sp|Q9P0J0|NDUAD_HUMAN;tr|K7EJE1|K7EJE1_HUMAN;tr|E7ENQ6|E7ENQ6_HUMAN	Wilcoxon-test	Wilcoxon-test	Wilcoxon-test	Wilcoxon-test	Wilcoxon-test	Wilcoxon-test	0.0662927	0.494601	0.0506837	0.0334878	0.891611	0.0239083	-0.676462	-0.250767	-0.763887	0.425695	-0.0874251	-0.51312
sp|Q9P0L0|VAPA_HUMAN	Wilcoxon-test	Student t-test	Student t-test	Wilcoxon-test	Wilcoxon-test	Student t-test	1	1	1	0.0395639	0.00624597	1	0.388214	-0.166775	-0.269518	-0.554989	-0.657732	-0.102743
sp|Q9UBE0|SAE1_HUMAN;tr|A0A590UKC5|A0A590UKC5_HUMAN;tr|B3KNJ4|B3KNJ4_HUMAN	Wilcoxon-test	Student t-test	Student t-test	Wilcoxon-test	Wilcoxon-test	Student t-test	0.173874	0.564077	0.58903	0.564077	0.0146091	0.0175911	0.433914	0.290338	-0.127655	-0.143576	-0.561569	-0.417993
tr|S4R418|S4R418_HUMAN;sp|Q9UBW5|BIN2_HUMAN	Wilcoxon-test	Wilcoxon-test	Wilcoxon-test	Wilcoxon-test	Wilcoxon-test	Student t-test	0.415165	0.199128	0.0812444	0.415165	0.0135066	0.0437212	-0.384179	-0.436652	-0.68854	-0.0524729	-0.304361	-0.251888
sp|Q9UH99|SUN2_HUMAN;tr|B0QY60|B0QY60_HUMAN	Wilcoxon-test	Student t-test	Student t-test	Wilcoxon-test	Wilcoxon-test	Student t-test	1	1	0.529977	0.031752	0.00851917	1	0.199135	-0.191944	-0.324592	-0.391079	-0.523727	-0.132648
sp|Q9UHL4|DPP2_HUMAN	Student t-test	Student t-test	Wilcoxon-test	Student t-test	Wilcoxon-test	Wilcoxon-test	0.502752	0.137666	0.199098	0.123591	0.0152228	0.0001497	-0.170781	-0.53771	0.392309	-0.366929	0.56309	0.93002
sp|Q9ULC5|ACSL5_HUMAN;tr|A0A8C8KCK5|A0A8C8KCK5_HUMAN;tr|A0A8C8L3F5|A0A8C8L3F5_HUMAN	Wilcoxon-test	Student t-test	Wilcoxon-test	Wilcoxon-test	Wilcoxon-test	Wilcoxon-test	0.21754	1	1	0.00388063	0.00569184	1	0.591223	-0.0169504	-0.0868011	-0.608174	-0.678024	-0.0698507
sp|Q9UNF1|MAGD2_HUMAN	Wilcoxon-test	Wilcoxon-test	Student t-test	Wilcoxon-test	Wilcoxon-test	Wilcoxon-test	0.21754	0.262646	0.95324	0.577133	0.0107722	0.0140633	0.527514	0.437658	0.0150163	-0.0898557	-0.512498	-0.422642
sp|Q9Y2Z4|SYYM_HUMAN	Wilcoxon-test	Wilcoxon-test	Wilcoxon-test	Wilcoxon-test	Wilcoxon-test	Wilcoxon-test	0.21754	1	1	0.0114129	0.0183902	1	-0.383346	-0.10394	-0.121501	0.279405	0.261845	-0.0175604
sp|Q9Y3Q8|T22D4_HUMAN	Wilcoxon-test	Student t-test	Wilcoxon-test	Wilcoxon-test	Wilcoxon-test	Wilcoxon-test	0.00675426	0.0535804	0.000382226	0.312926	0.312926	0.0535804	-0.692443	-0.474579	-0.760309	0.217864	-0.0678661	-0.28573
sp|Q9Y5A9|YTHD2_HUMAN	Wilcoxon-test	Wilcoxon-test	Student t-test	Wilcoxon-test	Wilcoxon-test	Wilcoxon-test	0.193924	0.193924	1	1	0.00746327	0.0101751	0.583216	0.431635	-0.0289137	-0.151582	-0.61213	-0.460549
sp|Q9Y5X3|SNX5_HUMAN	Wilcoxon-test	Student t-test	Wilcoxon-test	Wilcoxon-test	Wilcoxon-test	Wilcoxon-test	0.320088	0.619643	0.619643	0.000127712	0.677372	0.00015848	0.310369	-0.15013	0.166953	-0.460499	-0.143416	0.317082
sp|Q9Y613|FHOD1_HUMAN	Wilcoxon-test	Wilcoxon-test	Wilcoxon-test	Wilcoxon-test	Welch t-test	Wilcoxon-test	1	1	0.275097	1	0.00494523	0.00494523	-0.0889332	-0.142467	-0.894311	-0.0535335	-0.805377	-0.751844
sp|Q9Y678|COPG1_HUMAN	Student t-test	Wilcoxon-test	Student t-test	Wilcoxon-test	Student t-test	Wilcoxon-test	0.311385	1	1	0.0100305	0.0274448	1	0.534842	0.0796197	0.0246828	-0.455222	-0.510159	-0.0549369
sp|Q9Y696|CLIC4_HUMAN	Wilcoxon-test	Wilcoxon-test	Wilcoxon-test	Wilcoxon-test	Wilcoxon-test	Student t-test	0.954772	0.10994	0.10994	0.00603804	0.0104173	0.954772	-0.0904502	-1.19146	-1.10801	-1.10101	-1.01756	0.0834558				DOWN	DOWN
tr|A0A140T9T6|A0A140T9T6_HUMAN;tr|A0A140T915|A0A140T915_HUMAN	Student t-test	Wilcoxon-test	Student t-test	Wilcoxon-test	Student t-test	Wilcoxon-test	0.523973	0.692085	0.692085	0.000764702	0.692085	0.013198	-0.749232	0.806147	-0.393442	1.55538	0.35579	-1.19959				UP		DOWN
tr|A0A494BZV2|A0A494BZV2_HUMAN;sp|Q6WCQ1|MPRIP_HUMAN	Student t-test	Wilcoxon-test	Wilcoxon-test	Wilcoxon-test	Wilcoxon-test	Wilcoxon-test	0.686319	0.238254	0.686319	0.000370453	0.686319	0.00123601	-0.168008	1.10472	-0.128306	1.27273	0.0397023	-1.23302				UP		DOWN
tr|A0A994J591|A0A994J591_HUMAN;tr|H7C5L6|H7C5L6_HUMAN;sp|P78362|SRPK2_HUMAN	Wilcoxon-test	Wilcoxon-test	Wilcoxon-test	Wilcoxon-test	Wilcoxon-test	Wilcoxon-test	0.21754	0.891679	0.263959	0.000765383	0.891679	0.00816272	0.708691	-0.0926454	0.577548	-0.801336	-0.131143	0.670193
tr|B0UXQ0|B0UXQ0_HUMAN	Wilcoxon-test	Student t-test	Student t-test	Wilcoxon-test	Wilcoxon-test	Welch t-test	0.142697	0.38366	0.38366	6.40456e-05	6.40456e-05	0.444737	1.78947	-0.480987	-0.692552	-2.27045	-2.48202	-0.211566				DOWN	DOWN
tr|D5H3J5|D5H3J5_HUMAN;tr|Q2L6G2|Q2L6G2_HUMAN;tr|A0A140TA11|A0A140TA11_HUMAN	Student t-test	Wilcoxon-test	Student t-test	Wilcoxon-test	Welch t-test	Wilcoxon-test	0.400578	0.400578	0.400578	2.91719e-05	0.000344455	0.404502	0.567848	-0.539319	-0.848698	-1.10717	-1.41655	-0.309379				DOWN	DOWN
tr|E9PGZ1|E9PGZ1_HUMAN	Wilcoxon-test	Wilcoxon-test	Wilcoxon-test	Wilcoxon-test	Wilcoxon-test	Wilcoxon-test	1	0.0443815	1	3.244e-05	1	0.0814396	-0.143566	-1.59224	-0.566891	-1.44867	-0.423325	1.02535		DOWN		DOWN
tr|F2Z3J9|F2Z3J9_HUMAN	Wilcoxon-test	Wilcoxon-test	Wilcoxon-test	Wilcoxon-test	Wilcoxon-test	Wilcoxon-test	1	0.450541	1	9.02555e-06	1	0.00128389	0.300802	-0.527546	0.0168297	-0.828348	-0.283972	0.544376
tr|G3V5M2|G3V5M2_HUMAN;sp|P00491|PNPH_HUMAN	Wilcoxon-test	Wilcoxon-test	Student t-test	Wilcoxon-test	Wilcoxon-test	Wilcoxon-test	0.0763757	1	0.848162	0.000999404	0.00807657	1	1.03199	0.403672	0.382962	-0.628315	-0.649025	-0.0207098
tr|Q32Q12|Q32Q12_HUMAN;sp|P22392|NDKB_HUMAN	Student t-test	Student t-test	Student t-test	Student t-test	Student t-test	Student t-test	0.886656	0.886656	0.886656	0.00332721	0.0033072	0.886656	0.410691	-0.244204	-0.345796	-0.654896	-0.756487	-0.101591
tr|Q5T0I0|Q5T0I0_HUMAN	Wilcoxon-test	Student t-test	Student t-test	Wilcoxon-test	Wilcoxon-test	Student t-test	0.804921	0.758916	0.758916	0.0457287	0.0105578	0.804921	0.24236	-0.344463	-0.511433	-0.586823	-0.753793	-0.166971
sp|B0I1T2|MYO1G_HUMAN	Wilcoxon-test	Student t-test	Wilcoxon-test	Wilcoxon-test	Wilcoxon-test	Wilcoxon-test	0.240066	0.749716	0.132484	0.109573	0.749716	0.0125008	0.767123	0.308814	0.861626	-0.458309	0.0945036	0.552813
sp|O00273|DFFA_HUMAN	Wilcoxon-test	Wilcoxon-test	Wilcoxon-test	Wilcoxon-test	Wilcoxon-test	Wilcoxon-test	0.252747	0.770432	0.524255	0.000881843	0.0531597	0.770432	-1.25304	-0.0321631	-0.328518	1.22087	0.924518	-0.296355				UP
sp|O00764|PDXK_HUMAN	Student t-test	Student t-test	Student t-test	Welch t-test	Student t-test	Student t-test	0.330041	0.477763	0.902847	0.31691	0.0221553	0.163678	0.854679	0.383803	-0.0506504	-0.470876	-0.905329	-0.434453
sp|O14617|AP3D1_HUMAN	Student t-test	Student t-test	Student t-test	Student t-test	Student t-test	Student t-test	0.0566792	0.320121	0.351617	0.105051	0.0133795	0.351617	0.702383	0.380465	0.2649	-0.321918	-0.437483	-0.115565
sp|O14773|TPP1_HUMAN	Student t-test	Wilcoxon-test	Student t-test	Wilcoxon-test	Student t-test	Wilcoxon-test	0.739954	0.419287	0.739954	0.00117081	0.0896187	0.739954	0.224376	-0.511899	-0.310529	-0.736275	-0.534904	0.20137
sp|O43242|PSMD3_HUMAN	Wilcoxon-test	Student t-test	Student t-test	Wilcoxon-test	Wilcoxon-test	Student t-test	0.455762	0.953358	0.949348	0.115728	0.00133473	0.689704	0.393652	0.0119507	-0.138847	-0.381701	-0.532499	-0.150798
sp|O43488|ARK72_HUMAN	Wilcoxon-test	Student t-test	Wilcoxon-test	Wilcoxon-test	Wilcoxon-test	Wilcoxon-test	0.530007	0.148475	0.530007	0.0051279	0.530007	0.38702	-0.00166339	0.318554	0.10483	0.320217	0.106493	-0.213724
sp|O43493|TGON2_HUMAN	Wilcoxon-test	Wilcoxon-test	Wilcoxon-test	Wilcoxon-test	Wilcoxon-test	Wilcoxon-test	0.711086	0.620435	0.848707	0.00567211	0.620435	0.407548	0.206817	-0.261547	-0.0413192	-0.468364	-0.248136	0.220228
sp|O60216|RAD21_HUMAN	Wilcoxon-test	Wilcoxon-test	Wilcoxon-test	Wilcoxon-test	Wilcoxon-test	Wilcoxon-test	1	0.263206	0.71693	1	0.210514	0.000600511	0.136942	0.155102	-0.21389	0.0181603	-0.350833	-0.368993
sp|O75947|ATP5H_HUMAN;tr|F5H608|F5H608_HUMAN	Wilcoxon-test	Wilcoxon-test	Wilcoxon-test	Wilcoxon-test	Wilcoxon-test	Wilcoxon-test	0.0075281	0.145443	0.120189	0.128061	0.493303	0.493303	0.871786	0.511247	0.653572	-0.360539	-0.218214	0.142325
sp|O95218|ZRAB2_HUMAN	Wilcoxon-test	Student t-test	Wilcoxon-test	Wilcoxon-test	Wilcoxon-test	Wilcoxon-test	1	1	0.27189	1	0.0562715	0.00630415	0.0902919	0.0375254	0.92141	-0.0527666	0.831118	0.883884
sp|O95372|LYPA2_HUMAN	Wilcoxon-test	Wilcoxon-test	Student t-test	Wilcoxon-test	Wilcoxon-test	Wilcoxon-test	0.892905	0.815992	0.741369	0.788659	0.305058	0.000868826	0.0757408	0.192509	-0.274688	0.116768	-0.350429	-0.467197
sp|O95793|STAU1_HUMAN;tr|Q5JW28|Q5JW28_HUMAN	Welch t-test	Student t-test	Student t-test	Welch t-test	Student t-test	Student t-test	0.535651	0.707221	0.111046	0.707221	0.535651	0.00761176	-0.23363	-0.0856607	-0.502461	0.14797	-0.26883	-0.4168
sp|P00450|CERU_HUMAN	Wilcoxon-test	Wilcoxon-test	Wilcoxon-test	Wilcoxon-test	Wilcoxon-test	Wilcoxon-test	0.0677866	0.37357	0.806179	0.0727043	0.0300685	0.37357	1.02319	0.654021	0.403778	-0.369169	-0.619412	-0.250243
sp|P02545|LMNA_HUMAN;tr|A0A6Q8PFJ0|A0A6Q8PFJ0_HUMAN	Student t-test	Student t-test	Student t-test	Student t-test	Student t-test	Student t-test	0.155232	0.620171	0.620171	0.0148179	0.5013	0.620171	0.652462	0.154144	0.355977	-0.498318	-0.296485	0.201833
sp|P04075|ALDOA_HUMAN	Student t-test	Student t-test	Student t-test	Student t-test	Student t-test	Student t-test	0.120788	0.167691	0.484733	0.17669	0.0188729	0.167691	0.841304	0.536321	0.210271	-0.304983	-0.631033	-0.326051
sp|P04083|ANXA1_HUMAN	Student t-test	Student t-test	Student t-test	Student t-test	Student t-test	Student t-test	0.705696	0.984091	0.705696	0.107128	0.0109874	0.310839	0.563106	-0.00662311	-0.410547	-0.569729	-0.973653	-0.403924
sp|P04179|SODM_HUMAN;tr|F5H4R2|F5H4R2_HUMAN;tr|F5GYZ5|F5GYZ5_HUMAN	Student t-test	Student t-test	Student t-test	Student t-test	Student t-test	Welch t-test	0.0931609	0.92955	0.92955	0.00127048	0.332861	0.92955	1.13541	0.180058	0.505491	-0.955354	-0.629921	0.325433
sp|P04233|HG2A_HUMAN	Wilcoxon-test	Wilcoxon-test	Wilcoxon-test	Student t-test	Welch t-test	Student t-test	0.110324	0.0471868	0.206323	0.922333	0.218161	0.110324	0.744927	0.761886	0.4515	0.016959	-0.293427	-0.310386
sp|P04275|VWF_HUMAN	Student t-test	Student t-test	Wilcoxon-test	Student t-test	Wilcoxon-test	Wilcoxon-test	0.942188	0.942188	0.942188	0.942188	0.0882614	0.00165179	-0.298664	-0.496682	0.282776	-0.198018	0.58144	0.779458
sp|P04844|RPN2_HUMAN	Student t-test	Student t-test	Student t-test	Student t-test	Student t-test	Student t-test	0.12838	1	1	0.00018601	0.105537	0.547328	0.355962	-0.0636988	0.0714364	-0.419661	-0.284526	0.135135
sp|P07195|LDHB_HUMAN	Wilcoxon-test	Student t-test	Student t-test	Wilcoxon-test	Wilcoxon-test	Student t-test	0.69747	0.997328	1	0.00721038	0.0680834	1	0.49836	-0.333848	-0.253232	-0.832208	-0.751593	0.0806155
tr|A0A1B0GV23|A0A1B0GV23_HUMAN;sp|P07339|CATD_HUMAN;tr|C9JH19|C9JH19_HUMAN	Student t-test	Student t-test	Student t-test	Student t-test	Student t-test	Student t-test	0.615997	0.615997	0.985639	0.000694696	0.39081	0.408858	0.470581	-0.338678	0.00722751	-0.809258	-0.463353	0.345905
sp|P07355|ANXA2_HUMAN	Student t-test	Wilcoxon-test	Student t-test	Wilcoxon-test	Student t-test	Wilcoxon-test	0.0524913	0.644599	0.644599	0.0658477	0.0487936	0.644599	0.928566	0.451697	0.274169	-0.476868	-0.654397	-0.177528
sp|P08238|HS90B_HUMAN	Student t-test	Student t-test	Student t-test	Student t-test	Student t-test	Student t-test	0.971907	0.412856	0.192762	0.0626876	0.0101209	0.531042	0.00978662	-0.351229	-0.494344	-0.361016	-0.50413	-0.143114
sp|P08559|ODPA_HUMAN;tr|Q5JPU1|Q5JPU1_HUMAN;tr|A0A8Q3WLK5|A0A8Q3WLK5_HUMAN	Wilcoxon-test	Wilcoxon-test	Wilcoxon-test	Wilcoxon-test	Wilcoxon-test	Wilcoxon-test	0.767007	0.624029	0.193302	0.0843923	0.00319594	0.102638	-0.0382958	0.15147	0.354564	0.189766	0.392859	0.203093
sp|P09525|ANXA4_HUMAN	Student t-test	Student t-test	Student t-test	Welch t-test	Student t-test	Welch t-test	0.0828011	0.0471826	0.323602	0.323602	0.213875	0.42785	0.858048	0.56572	0.440656	-0.292328	-0.417391	-0.125063
sp|P0DMM9|ST1A3_HUMAN	Wilcoxon-test	Wilcoxon-test	Wilcoxon-test	Wilcoxon-test	Wilcoxon-test	Wilcoxon-test	0.929999	1	1	0.00101426	1	0.117384	0.402741	-0.288105	0.137558	-0.690846	-0.265183	0.425663
sp|P11021|BIP_HUMAN	Wilcoxon-test	Student t-test	Student t-test	Wilcoxon-test	Wilcoxon-test	Student t-test	0.361315	1	1	0.0782919	0.0105578	0.633129	0.474881	0.0432796	-0.148499	-0.431601	-0.623379	-0.191778
sp|P13073|COX41_HUMAN;tr|H3BN72|H3BN72_HUMAN	Student t-test	Student t-test	Student t-test	Student t-test	Student t-test	Student t-test	0.801449	0.662443	0.801449	0.00382433	0.142988	0.662443	0.246109	-0.314232	-0.132611	-0.560341	-0.37872	0.181621
sp|P13667|PDIA4_HUMAN;tr|A0A499FI48|A0A499FI48_HUMAN;tr|C9JMN9|C9JMN9_HUMAN	Student t-test	Student t-test	Student t-test	Student t-test	Student t-test	Student t-test	0.869945	0.869945	0.622475	0.106246	0.0153182	0.520041	0.279702	-0.150293	-0.411584	-0.429994	-0.691286	-0.261292
sp|P14927|QCR7_HUMAN	Wilcoxon-test	Wilcoxon-test	Wilcoxon-test	Wilcoxon-test	Wilcoxon-test	Wilcoxon-test	0.0057345	0.399571	0.0593247	0.133961	0.550954	0.383891	1.03615	0.412928	0.787016	-0.62322	-0.249133	0.374088	UP
sp|P15907|SIAT1_HUMAN	Wilcoxon-test	Wilcoxon-test	Wilcoxon-test	Wilcoxon-test	Wilcoxon-test	Wilcoxon-test	0.827915	0.574046	0.934862	0.00215302	0.762828	0.0797935	0.609914	0.262447	0.447593	-0.347468	-0.162321	0.185146
sp|P15941|MUC1_HUMAN;tr|A0A087WVJ0|A0A087WVJ0_HUMAN	Wilcoxon-test	Wilcoxon-test	Wilcoxon-test	Wilcoxon-test	Wilcoxon-test	Wilcoxon-test	0.567336	0.749934	0.580968	0.00498846	0.749934	0.096855	0.896644	0.259948	0.775455	-0.636696	-0.121189	0.515507
sp|P16615|AT2A2_HUMAN;sp|O14983|AT2A1_HUMAN	Student t-test	Student t-test	Student t-test	Student t-test	Student t-test	Student t-test	0.674682	0.808469	0.929986	0.00179763	0.116251	0.808469	0.45831	-0.184924	-0.0231656	-0.643234	-0.481476	0.161758
sp|P16949|STMN1_HUMAN	Student t-test	Wilcoxon-test	Student t-test	Wilcoxon-test	Student t-test	Wilcoxon-test	1	1	0.276568	0.323901	0.276568	0.00029386	-0.256123	0.403861	-0.898951	0.659984	-0.642829	-1.30281						DOWN
sp|P16989|YBOX3_HUMAN	Wilcoxon-test	Student t-test	Student t-test	Wilcoxon-test	Wilcoxon-test	Student t-test	0.974577	0.974577	0.224338	0.224338	0.00259405	0.202003	0.105305	-0.129227	-0.333708	-0.234531	-0.439013	-0.204481
sp|P17096|HMGA1_HUMAN	Student t-test	Student t-test	Student t-test	Student t-test	Student t-test	Student t-test	0.963961	0.244463	0.0826301	0.121963	0.00631656	0.209546	-0.01484	-0.425264	-0.750908	-0.410424	-0.736068	-0.325644
sp|P19971|TYPH_HUMAN	Student t-test	Student t-test	Student t-test	Student t-test	Student t-test	Student t-test	0.897506	0.898957	0.654292	0.747591	0.00762111	0.0616572	0.288904	0.0434079	-0.465429	-0.245496	-0.754334	-0.508837
sp|P22234|PUR6_HUMAN	Student t-test	Student t-test	Wilcoxon-test	Student t-test	Wilcoxon-test	Wilcoxon-test	0.851944	0.851944	0.706641	0.253054	0.00624597	0.493799	0.291385	-0.0758577	-0.343752	-0.367242	-0.635137	-0.267895
sp|P23497|SP100_HUMAN	Student t-test	Student t-test	Student t-test	Welch t-test	Student t-test	Student t-test	0.268084	0.188769	0.705581	0.268084	0.238825	0.0159898	0.227163	0.380201	0.0599815	0.153038	-0.167182	-0.320219
sp|P23528|COF1_HUMAN	Student t-test	Student t-test	Student t-test	Student t-test	Student t-test	Student t-test	0.883039	0.350147	0.115556	0.184846	0.0225206	0.221481	0.0453151	-0.270285	-0.489617	-0.3156	-0.534932	-0.219332
sp|P24534|EF1B_HUMAN	Student t-test	Wilcoxon-test	Student t-test	Wilcoxon-test	Student t-test	Wilcoxon-test	0.827545	1	1	0.00469497	0.0589462	1	0.403759	-0.103234	-0.0610807	-0.506994	-0.46484	0.0421537
sp|P24821|TENA_HUMAN	Student t-test	Wilcoxon-test	Wilcoxon-test	Wilcoxon-test	Wilcoxon-test	Wilcoxon-test	0.833323	0.362619	0.833323	0.570851	0.570851	0.00431706	0.714145	1.49996	-0.043354	0.785819	-0.757499	-1.54332						DOWN
sp|P25786|PSA1_HUMAN	Wilcoxon-test	Student t-test	Student t-test	Wilcoxon-test	Wilcoxon-test	Student t-test	0.769921	0.982724	0.823074	0.167451	0.00394664	0.769921	0.310925	-0.00391186	-0.135717	-0.314836	-0.446641	-0.131805
sp|P26358|DNMT1_HUMAN	Wilcoxon-test	Wilcoxon-test	Student t-test	Wilcoxon-test	Wilcoxon-test	Wilcoxon-test	0.133723	0.070785	0.869622	0.841798	0.223993	0.0464452	0.426225	0.334629	0.0321421	-0.0915968	-0.394083	-0.302487
sp|P27695|APEX1_HUMAN;tr|G3V5Q1|G3V5Q1_HUMAN	Student t-test	Student t-test	Wilcoxon-test	Student t-test	Wilcoxon-test	Wilcoxon-test	0.613115	0.163135	1	1	0.163135	0.00999974	0.389785	0.450394	0.0297141	0.0606088	-0.360071	-0.420679
sp|P31946|1433B_HUMAN	Student t-test	Wilcoxon-test	Student t-test	Wilcoxon-test	Welch t-test	Wilcoxon-test	0.632067	0.920078	0.632067	0.19986	0.0120623	0.19986	0.315887	0.00725688	-0.230146	-0.30863	-0.546033	-0.237403
sp|P32455|GBP1_HUMAN	Wilcoxon-test	Student t-test	Student t-test	Wilcoxon-test	Wilcoxon-test	Student t-test	0.89576	0.741371	0.186816	0.454305	0.00683021	0.168889	0.102027	-0.537332	-1.40369	-0.639359	-1.50571	-0.866355					DOWN
sp|P34913|HYES_HUMAN	Wilcoxon-test	Wilcoxon-test	Wilcoxon-test	Wilcoxon-test	Wilcoxon-test	Wilcoxon-test	0.0310976	0.111092	0.154977	0.0782919	0.190779	0.7271	0.864207	0.537734	0.530235	-0.326474	-0.333973	-0.00749866
sp|P35080|PROF2_HUMAN	Wilcoxon-test	Wilcoxon-test	Wilcoxon-test	Wilcoxon-test	Wilcoxon-test	Wilcoxon-test	0.847861	0.0632805	0.580968	0.0291268	0.847861	0.135646	-0.109392	-0.346588	-0.3116	-0.237196	-0.202208	0.0349874
sp|P46937|YAP1_HUMAN	Wilcoxon-test	Wilcoxon-test	Wilcoxon-test	Wilcoxon-test	Wilcoxon-test	Wilcoxon-test	0.122875	0.197404	1	1	0.0081487	0.0971974	1.3043	1.12974	0.430736	-0.174556	-0.873565	-0.699009
sp|P46977|STT3A_HUMAN	Wilcoxon-test	Wilcoxon-test	Student t-test	Wilcoxon-test	Wilcoxon-test	Wilcoxon-test	0.0526942	0.556387	0.656364	0.0918316	0.0135475	0.656364	0.454833	0.130848	0.103765	-0.323986	-0.351069	-0.0270831
sp|P49137|MAPK2_HUMAN	Wilcoxon-test	Wilcoxon-test	Welch t-test	Wilcoxon-test	Wilcoxon-test	Wilcoxon-test	1	0.314465	1	0.0788448	0.269803	0.0178686	-0.00891764	0.489957	-0.144148	0.498875	-0.13523	-0.634105
sp|P49257|LMAN1_HUMAN	Wilcoxon-test	Wilcoxon-test	Wilcoxon-test	Wilcoxon-test	Wilcoxon-test	Student t-test	0.0788648	0.988539	0.988539	0.0788648	0.0092201	0.988539	0.434623	-0.0147598	-0.182763	-0.449383	-0.617387	-0.168003
sp|P49321|NASP_HUMAN	Student t-test	Student t-test	Wilcoxon-test	Student t-test	Wilcoxon-test	Wilcoxon-test	0.796853	0.796853	0.699007	0.0644694	0.791655	0.0148501	-0.352382	0.208552	-0.616888	0.560934	-0.264506	-0.82544
sp|P50395|GDIB_HUMAN	Student t-test	Student t-test	Student t-test	Student t-test	Student t-test	Student t-test	0.270773	1	1	0.0206585	0.270773	1	0.608895	0.141887	0.234759	-0.467008	-0.374136	0.092872
sp|P50552|VASP_HUMAN	Student t-test	Wilcoxon-test	Wilcoxon-test	Wilcoxon-test	Wilcoxon-test	Wilcoxon-test	0.167784	0.794002	0.794002	0.067238	0.00394664	0.794002	0.700207	0.241455	0.0553561	-0.458752	-0.644851	-0.186099
sp|P50995|ANX11_HUMAN	Student t-test	Student t-test	Student t-test	Student t-test	Student t-test	Student t-test	0.127707	0.585406	0.440321	0.013317	0.132126	0.519608	0.540999	0.106497	0.239353	-0.434502	-0.301646	0.132857
sp|P51114|FXR1_HUMAN	Student t-test	Student t-test	Wilcoxon-test	Student t-test	Wilcoxon-test	Wilcoxon-test	0.123979	0.828289	0.828289	0.0515902	0.000226108	0.123979	0.571485	0.181278	-0.0896682	-0.390207	-0.661153	-0.270947
sp|P51858|HDGF_HUMAN	Student t-test	Student t-test	Student t-test	Student t-test	Student t-test	Student t-test	0.601529	0.777271	0.767093	0.269598	0.0051487	0.203917	0.285532	0.0596232	-0.210673	-0.225909	-0.496205	-0.270297
sp|P53621|COPA_HUMAN	Student t-test	Wilcoxon-test	Student t-test	Wilcoxon-test	Student t-test	Wilcoxon-test	0.703141	1	1	0.00939761	0.135676	0.785176	0.444878	-0.0526339	0.0215267	-0.497512	-0.423351	0.0741606
sp|P60891|PRPS1_HUMAN;sp|P21108|PRPS3_HUMAN;sp|P11908|PRPS2_HUMAN	Wilcoxon-test	Wilcoxon-test	Wilcoxon-test	Wilcoxon-test	Wilcoxon-test	Wilcoxon-test	0.900686	0.587279	0.900686	0.900686	0.0909728	0.00083746	0.182551	0.340628	-0.210213	0.158078	-0.392763	-0.550841
sp|P60903|S10AA_HUMAN	Student t-test	Student t-test	Student t-test	Student t-test	Student t-test	Student t-test	0.401718	1	1	0.26624	0.00211059	0.227989	0.659426	0.20767	-0.278363	-0.451755	-0.937789	-0.486033
sp|P61106|RAB14_HUMAN;tr|A0A994J4B9|A0A994J4B9_HUMAN	Student t-test	Student t-test	Student t-test	Student t-test	Student t-test	Student t-test	0.315544	1	1	0.0115406	0.104469	1	0.531603	0.0019379	0.122078	-0.529665	-0.409524	0.12014
sp|P61313|RL15_HUMAN	Student t-test	Student t-test	Student t-test	Student t-test	Student t-test	Student t-test	0.48092	1	1	0.284184	0.0252114	0.319762	0.418486	0.121447	-0.118416	-0.297039	-0.536902	-0.239863
sp|P61916|NPC2_HUMAN;tr|E7EMS2|E7EMS2_HUMAN;tr|H0YIZ1|H0YIZ1_HUMAN	Student t-test	Student t-test	Student t-test	Student t-test	Student t-test	Student t-test	0.00754104	0.0919076	0.0700077	0.113644	0.313995	0.571893	1.60353	1.04647	1.19846	-0.557054	-0.405071	0.151983	UP
sp|P62136|PP1A_HUMAN	Student t-test	Student t-test	Student t-test	Student t-test	Student t-test	Student t-test	0.806144	0.806144	0.237898	0.0780625	0.0058057	0.237898	0.209865	-0.151281	-0.373526	-0.361146	-0.583391	-0.222245
sp|P63104|1433Z_HUMAN	Wilcoxon-test	Student t-test	Student t-test	Wilcoxon-test	Wilcoxon-test	Student t-test	0.907023	0.907023	0.401117	0.0638672	0.0135874	0.907023	0.155874	-0.201544	-0.304769	-0.357418	-0.460643	-0.103225
sp|P67812|SC11A_HUMAN	Wilcoxon-test	Wilcoxon-test	Student t-test	Wilcoxon-test	Wilcoxon-test	Wilcoxon-test	0.382026	1	1	0.243403	0.00244279	0.0677222	0.345702	0.129976	-0.0609921	-0.215726	-0.406694	-0.190968
sp|P68402|PA1B2_HUMAN	Wilcoxon-test	Student t-test	Student t-test	Wilcoxon-test	Wilcoxon-test	Student t-test	0.611352	0.969662	0.969662	0.000116598	0.0639941	0.087714	0.356058	-0.127034	0.0844631	-0.483093	-0.271595	0.211497
sp|P78344|IF4G2_HUMAN	Student t-test	Wilcoxon-test	Student t-test	Wilcoxon-test	Student t-test	Wilcoxon-test	0.993755	0.993755	0.422057	0.152978	0.00695752	0.984546	0.20696	-0.124241	-0.329808	-0.331201	-0.536768	-0.205568
sp|P79483|DRB3_HUMAN	Wilcoxon-test	Wilcoxon-test	Wilcoxon-test	Wilcoxon-test	Wilcoxon-test	Wilcoxon-test	0.00791742	0.471683	0.471683	0.0865627	0.26955	0.572704	-1.24209	-0.599514	-0.670705	0.642572	0.571381	-0.0711912	DOWN
sp|Q00610|CLH1_HUMAN;tr|A0A8V8TQ14|A0A8V8TQ14_HUMAN	Student t-test	Student t-test	Student t-test	Student t-test	Student t-test	Student t-test	0.210559	1	1	0.0219995	0.102028	1	0.554893	0.139992	0.172457	-0.414901	-0.382436	0.032465
sp|Q04446|GLGB_HUMAN	Wilcoxon-test	Student t-test	Student t-test	Wilcoxon-test	Wilcoxon-test	Student t-test	0.0392683	0.0641786	0.120246	0.120246	0.0641786	0.383379	1.27325	0.875607	0.713087	-0.397643	-0.560162	-0.16252	UP
sp|Q04828|AK1C1_HUMAN	Student t-test	Wilcoxon-test	Student t-test	Wilcoxon-test	Student t-test	Wilcoxon-test	0.727001	0.0711622	0.653233	0.000318556	0.0939769	0.068629	0.271372	-2.36023	-0.932544	-2.6316	-1.20392	1.42769				DOWN
sp|Q06830|PRDX1_HUMAN	Student t-test	Student t-test	Student t-test	Student t-test	Student t-test	Student t-test	1	0.24542	0.206667	0.0778654	0.0380143	1	-0.0752364	-0.409874	-0.493246	-0.334638	-0.41801	-0.0833719
sp|Q13347|EIF3I_HUMAN;tr|A0A7I2V3U3|A0A7I2V3U3_HUMAN;tr|A0A7I2V2M3|A0A7I2V2M3_HUMAN;tr|A0A7I2V607|A0A7I2V607_HUMAN;tr|A0A7I2V613|A0A7I2V613_HUMAN;tr|A0A7I2YQI2|A0A7I2YQI2_HUMAN;tr|A0A7I2V4C2|A0A7I2V4C2_HUMAN	Wilcoxon-test	Student t-test	Wilcoxon-test	Wilcoxon-test	Wilcoxon-test	Wilcoxon-test	0.733963	0.733963	0.503923	0.19986	0.00624597	0.523264	0.143929	-0.180817	-0.317357	-0.324746	-0.461286	-0.13654
sp|Q13427|PPIG_HUMAN;tr|C9JM79|C9JM79_HUMAN	Wilcoxon-test	Wilcoxon-test	Student t-test	Wilcoxon-test	Wilcoxon-test	Wilcoxon-test	0.450371	0.450371	0.0893099	0.0787851	0.0787851	0.00154067	-0.207723	0.111966	-0.634573	0.319688	-0.426851	-0.746539
tr|A0A1B0GW68|A0A1B0GW68_HUMAN;sp|Q13510|ASAH1_HUMAN;tr|A0A1B0GTZ5|A0A1B0GTZ5_HUMAN	Student t-test	Student t-test	Student t-test	Student t-test	Student t-test	Student t-test	0.757102	0.757102	0.889463	0.00382891	0.590501	0.460592	0.516237	-0.355367	0.0627152	-0.871604	-0.453522	0.418082
sp|Q13576|IQGA2_HUMAN	Wilcoxon-test	Wilcoxon-test	Wilcoxon-test	Wilcoxon-test	Wilcoxon-test	Wilcoxon-test	0.15268	0.417487	0.764246	0.000820947	0.247135	0.0837952	0.386886	-0.046339	0.0806704	-0.433225	-0.306215	0.127009
sp|Q13938|CAYP1_HUMAN;tr|A0A499FJ41|A0A499FJ41_HUMAN	Wilcoxon-test	Student t-test	Wilcoxon-test	Wilcoxon-test	Wilcoxon-test	Wilcoxon-test	0.17377	0.844553	0.641647	0.017641	0.641647	0.0642197	-0.938185	0.104176	-0.573646	1.04236	0.364538	-0.677822				UP
sp|Q14126|DSG2_HUMAN	Student t-test	Student t-test	Student t-test	Student t-test	Student t-test	Student t-test	0.445186	0.764821	0.698799	0.445186	0.00496609	0.275543	0.535001	0.129807	-0.418764	-0.405194	-0.953765	-0.548571
sp|Q15369|ELOC_HUMAN;tr|A0A8I5KYG1|A0A8I5KYG1_HUMAN	Wilcoxon-test	Wilcoxon-test	Wilcoxon-test	Wilcoxon-test	Wilcoxon-test	Wilcoxon-test	0.979104	0.562963	0.849323	7.94735e-05	0.849323	0.604986	0.28126	-0.936543	-0.306449	-1.2178	-0.587709	0.630094				DOWN
sp|Q15437|SC23B_HUMAN	Wilcoxon-test	Wilcoxon-test	Wilcoxon-test	Student t-test	Student t-test	Student t-test	0.0566081	0.775776	0.775776	0.00119327	0.0566081	0.775776	0.918876	0.103793	0.31227	-0.815084	-0.606607	0.208477
sp|Q16881|TRXR1_HUMAN;tr|E9PIR7|E9PIR7_HUMAN;tr|A0A182DWI3|A0A182DWI3_HUMAN	Wilcoxon-test	Wilcoxon-test	Wilcoxon-test	Student t-test	Student t-test	Student t-test	0.89576	0.0847348	0.790773	0.000366704	0.259438	0.0953812	-0.298449	-1.66507	-0.879128	-1.36662	-0.58068	0.785941				DOWN
sp|Q3YEC7|RABL6_HUMAN	Wilcoxon-test	Wilcoxon-test	Wilcoxon-test	Wilcoxon-test	Wilcoxon-test	Wilcoxon-test	0.6915	0.406025	0.977663	0.0132083	0.208649	0.0924381	-0.0294859	0.19754	-0.0108341	0.227026	0.0186519	-0.208374
sp|Q5VU43|MYOME_HUMAN	Wilcoxon-test	Wilcoxon-test	Wilcoxon-test	Wilcoxon-test	Wilcoxon-test	Wilcoxon-test	0.484261	0.291536	0.510658	0.510658	0.168627	0.0168328	0.175031	0.165453	-0.130836	-0.00957854	-0.305867	-0.296289
sp|Q7Z7H5|TMED4_HUMAN	Student t-test	Welch t-test	Student t-test	Student t-test	Student t-test	Welch t-test	0.227859	0.943485	0.943485	0.0174934	0.102489	0.943485	0.533083	0.0188291	0.151539	-0.514254	-0.381544	0.13271
sp|Q8N8S7|ENAH_HUMAN;tr|A0A0U1RRM6|A0A0U1RRM6_HUMAN	Wilcoxon-test	Student t-test	Wilcoxon-test	Wilcoxon-test	Wilcoxon-test	Wilcoxon-test	0.8751	0.704529	0.93306	0.903241	0.0876087	0.0149839	0.0734465	0.243087	-0.0406013	0.169641	-0.114048	-0.283688
sp|Q8NBF2|NHLC2_HUMAN	Student t-test	Student t-test	Welch t-test	Student t-test	Student t-test	Student t-test	0.971553	0.159216	0.285682	0.00745383	0.183711	0.971553	0.051593	-0.273556	-0.205034	-0.325149	-0.256627	0.0685219
sp|Q8NBS9|TXND5_HUMAN	Wilcoxon-test	Wilcoxon-test	Student t-test	Wilcoxon-test	Wilcoxon-test	Wilcoxon-test	0.509368	1	1	0.00415757	0.137172	1	0.718019	-0.0529474	0.0974185	-0.770967	-0.620601	0.150366
sp|Q8NHP1|ARK74_HUMAN	Wilcoxon-test	Wilcoxon-test	Wilcoxon-test	Wilcoxon-test	Wilcoxon-test	Wilcoxon-test	0.0160162	0.117265	0.101555	0.111659	0.492328	0.294573	2.2462	1.38856	1.84431	-0.857646	-0.40189	0.455757	UP
sp|Q92485|ASM3B_HUMAN	Wilcoxon-test	Wilcoxon-test	Wilcoxon-test	Wilcoxon-test	Wilcoxon-test	Wilcoxon-test	1	1	0.370743	0.280422	0.000185467	0.280422	0.544046	0.0155328	-0.178815	-0.528513	-0.722861	-0.194348
sp|Q92879|CELF1_HUMAN;tr|E9PKU1|E9PKU1_HUMAN	Wilcoxon-test	Wilcoxon-test	Wilcoxon-test	Wilcoxon-test	Wilcoxon-test	Wilcoxon-test	0.112395	1	0.471683	0.00814837	1	0.364881	1.24903	0.208232	0.889914	-1.0408	-0.359115	0.681682				DOWN
sp|Q969G5|CAVN3_HUMAN	Wilcoxon-test	Wilcoxon-test	Wilcoxon-test	Wilcoxon-test	Wilcoxon-test	Wilcoxon-test	0.472553	0.501989	0.501989	0.0110811	0.256919	0.0797829	0.602374	-0.135715	0.162402	-0.738089	-0.439972	0.298118
sp|Q96AG4|LRC59_HUMAN	Student t-test	Student t-test	Student t-test	Student t-test	Student t-test	Student t-test	1	0.371573	0.516926	0.0126148	0.05281	1	0.0447043	-0.442482	-0.454929	-0.487186	-0.499633	-0.0124464
sp|Q96EL3|RM53_HUMAN	Wilcoxon-test	Wilcoxon-test	Wilcoxon-test	Wilcoxon-test	Wilcoxon-test	Wilcoxon-test	0.69747	0.818834	0.818834	0.818834	0.00889024	0.0834376	0.469277	0.132173	-0.0616319	-0.337104	-0.530909	-0.193805
sp|Q96HE7|ERO1A_HUMAN	Student t-test	Student t-test	Student t-test	Student t-test	Student t-test	Student t-test	0.264637	0.849476	0.849476	0.0904715	0.00119571	0.25648	0.998985	0.200961	-0.344604	-0.798025	-1.34359	-0.545565					DOWN
sp|Q96SB3|NEB2_HUMAN	Student t-test	Wilcoxon-test	Student t-test	Wilcoxon-test	Student t-test	Wilcoxon-test	0.458668	0.123242	0.70098	0.458668	0.458668	0.0148501	0.482872	0.631857	0.116585	0.148984	-0.366287	-0.515271
sp|Q99439|CNN2_HUMAN;tr|B4DUT8|B4DUT8_HUMAN	Wilcoxon-test	Student t-test	Welch t-test	Wilcoxon-test	Wilcoxon-test	Student t-test	0.0828541	1	1	0.0117563	0.0828541	1	0.585503	0.0295765	0.0960757	-0.555926	-0.489427	0.0664992
sp|Q9BTT0|AN32E_HUMAN	Wilcoxon-test	Wilcoxon-test	Wilcoxon-test	Wilcoxon-test	Wilcoxon-test	Wilcoxon-test	0.131742	0.635387	0.566215	0.00870341	0.557869	0.473379	0.958998	0.195277	0.514857	-0.763721	-0.444141	0.31958
sp|Q9GZR7|DDX24_HUMAN	Wilcoxon-test	Wilcoxon-test	Welch t-test	Wilcoxon-test	Wilcoxon-test	Wilcoxon-test	0.304901	0.215211	1	1	0.0645278	0.0201196	0.88344	0.906011	0.394594	0.0225708	-0.488847	-0.511417
sp|Q9H910|JUPI2_HUMAN;tr|H3BTV5|H3BTV5_HUMAN;tr|H3BMV3|H3BMV3_HUMAN	Student t-test	Student t-test	Student t-test	Student t-test	Student t-test	Student t-test	0.339431	1	0.202984	0.0512079	1	0.0388792	-0.398134	-0.0165331	-0.378612	0.381601	0.0195215	-0.362079
sp|Q9HD20|AT131_HUMAN	Student t-test	Student t-test	Student t-test	Student t-test	Student t-test	Student t-test	0.334422	0.480522	0.974476	0.974476	0.019854	0.051243	0.53811	0.410372	-0.0713739	-0.127737	-0.609484	-0.481746
sp|Q9NUQ6|SPS2L_HUMAN;tr|C9JGM8|C9JGM8_HUMAN	Wilcoxon-test	Student t-test	Student t-test	Wilcoxon-test	Wilcoxon-test	Student t-test	0.768254	0.561568	0.768254	0.629232	0.0518264	0.00588687	0.373764	0.506133	-0.187926	0.132369	-0.56169	-0.694059
sp|Q9NUU7|DD19A_HUMAN	Wilcoxon-test	Wilcoxon-test	Wilcoxon-test	Wilcoxon-test	Wilcoxon-test	Wilcoxon-test	1	0.263206	0.580968	0.00566956	0.168656	1	0.183604	0.578305	0.418366	0.394701	0.234761	-0.15994
sp|Q9NZN5|ARHGC_HUMAN	Wilcoxon-test	Wilcoxon-test	Student t-test	Wilcoxon-test	Wilcoxon-test	Wilcoxon-test	0.498993	1	1	0.00679902	0.0604679	1	0.302247	-0.00586824	-0.0151096	-0.308115	-0.317356	-0.00924139
sp|Q9NZT2|OGFR_HUMAN	Wilcoxon-test	Student t-test	Student t-test	Wilcoxon-test	Wilcoxon-test	Student t-test	0.0703513	0.0703513	0.00724116	0.403273	0.403273	0.0703513	-0.570464	-0.501377	-0.818648	0.0690877	-0.248184	-0.317271
sp|Q9P258|RCC2_HUMAN	Wilcoxon-test	Student t-test	Wilcoxon-test	Wilcoxon-test	Wilcoxon-test	Wilcoxon-test	0.577441	1	0.206636	0.133253	1	0.0114289	-0.383573	-0.0561824	-0.571578	0.327391	-0.188005	-0.515395
sp|Q9P2E9|RRBP1_HUMAN	Wilcoxon-test	Wilcoxon-test	Student t-test	Wilcoxon-test	Wilcoxon-test	Wilcoxon-test	0.0677866	0.673036	0.506162	0.0177037	0.313427	0.506162	0.632762	0.160916	0.294293	-0.471846	-0.338469	0.133377
sp|Q9UBS4|DJB11_HUMAN	Student t-test	Student t-test	Student t-test	Student t-test	Student t-test	Student t-test	0.419943	0.962299	0.962299	0.407769	0.0121148	0.26519	0.480336	0.184776	-0.111785	-0.29556	-0.592121	-0.296561
sp|Q9UHG3|PCYOX_HUMAN	Student t-test	Wilcoxon-test	Wilcoxon-test	Wilcoxon-test	Wilcoxon-test	Wilcoxon-test	0.141294	0.203918	0.203918	0.141294	0.0335947	0.594339	0.449679	0.189198	0.139822	-0.260481	-0.309856	-0.0493755
sp|Q9UNM6|PSD13_HUMAN	Student t-test	Student t-test	Student t-test	Student t-test	Student t-test	Student t-test	0.858819	0.511289	0.150319	0.150319	0.00252907	0.211227	0.0428233	-0.249013	-0.473544	-0.291836	-0.516367	-0.224531
sp|Q9UPQ0|LIMC1_HUMAN;tr|G5EA03|G5EA03_HUMAN	Wilcoxon-test	Wilcoxon-test	Wilcoxon-test	Wilcoxon-test	Wilcoxon-test	Wilcoxon-test	0.460229	0.460229	0.448691	0.460229	0.0996333	0.00812858	-0.0601866	-0.115954	0.356498	-0.0557672	0.416685	0.472452
sp|Q9Y303|NAGA_HUMAN	Wilcoxon-test	Wilcoxon-test	Student t-test	Wilcoxon-test	Wilcoxon-test	Wilcoxon-test	0.768254	0.869073	0.300063	0.157112	0.00379428	0.241781	0.136393	-0.151308	-0.267586	-0.287701	-0.403979	-0.116278
sp|Q9Y3C6|PPIL1_HUMAN	Student t-test	Wilcoxon-test	Wilcoxon-test	Wilcoxon-test	Wilcoxon-test	Wilcoxon-test	0.376282	0.821209	0.821209	0.00229837	0.821209	0.54554	0.365287	-0.0496387	0.0890159	-0.414926	-0.276271	0.138655
sp|Q9Y3Y2|CHTOP_HUMAN	Wilcoxon-test	Wilcoxon-test	Student t-test	Wilcoxon-test	Wilcoxon-test	Wilcoxon-test	0.215211	0.215211	0.911381	0.889364	0.0435972	0.0924093	0.43149	0.371078	0.0266887	-0.0604118	-0.404801	-0.34439
sp|Q9Y6D6|BIG1_HUMAN	Wilcoxon-test	Wilcoxon-test	Wilcoxon-test	Wilcoxon-test	Wilcoxon-test	Wilcoxon-test	1	1	0.165605	1	0.242293	0.00662562	-0.357558	-0.0932895	-1.45516	0.264268	-1.0976	-1.36187						DOWN
tr|A0A087WWU8|A0A087WWU8_HUMAN	Student t-test	Student t-test	Student t-test	Student t-test	Student t-test	Student t-test	0.785121	0.237728	0.785121	0.000839376	0.108947	0.594094	0.233644	-0.467333	-0.255023	-0.700978	-0.488667	0.212311
tr|A0A0C4DFV9|A0A0C4DFV9_HUMAN	Wilcoxon-test	Student t-test	Student t-test	Wilcoxon-test	Wilcoxon-test	Student t-test	0.384961	0.614151	0.307014	0.0744447	0.00181296	0.236838	0.360436	-0.105073	-0.361057	-0.46551	-0.721493	-0.255983
tr|F8W031|F8W031_HUMAN	Student t-test	Student t-test	Student t-test	Welch t-test	Student t-test	Student t-test	0.619573	1	1	0.260075	0.0348091	0.260075	0.47164	0.0946247	-0.108709	-0.377015	-0.580349	-0.203334
tr|K7EJE8|K7EJE8_HUMAN	Wilcoxon-test	Wilcoxon-test	Student t-test	Wilcoxon-test	Wilcoxon-test	Wilcoxon-test	0.189819	0.397709	0.422925	0.125732	0.0160173	0.419269	0.601828	0.34472	0.163541	-0.257108	-0.438287	-0.181179
