# Supplementary material for: Unveiling unique protein and phosphorylation signatures in lung adenocarcinomas with and without ALK, EGFR, and KRAS genetic alterations
Source: Mol Oncol. 2025 Jul 7;19(11):3243–65. doi: 10.1002/1878-0261.70091 (PMC12591317; doi:10.1002/1878-0261.70091)
Supplement: Supplementary file 5 — Table S4. The list of the enriched GOBP terms from the gene set enrichment analysis. [file MOL2-19-3243-s009.xlsx]

## Sheet: Table S4
							Table S4. The list of the enriched GOBP terms from the gene-set enrichment analysis

## Sheet: GSEA enriched terms
		ALK-EGFR			ALK-KRAS			ALK-WT			EGFR-KRAS			EGFR-WT			KRAS-WT				Specificity
ID	Description	NES	pvalue	p.adjust	NES	pvalue	p.adjust	NES	pvalue	p.adjust	NES	pvalue	p.adjust	NES	pvalue	p.adjust	NES	pvalue	p.adjust
GO:0015031	protein transport	1.58975	2.94797e-08	5.02923e-05	1.55299	0.000176609	0.0378023							-1.37825	0.000150774	0.0211529
GO:0016192	vesicle-mediated transport	1.50529	2.90661e-06	0.00123967							-1.51317	5.49229e-07	0.000936984	-1.38674	0.000175713	0.0211529					EGFR
GO:0061024	membrane organization	1.54656	1.91632e-05	0.00544875							-1.56884	9.65728e-06	0.00689491	-1.49419	8.29128e-05	0.0157166					EGFR
GO:0006888	endoplasmic reticulum to Golgi vesicle-mediated transport	1.81023	3.76028e-05	0.0061376							-1.872	1.21247e-05	0.00689491	-1.75502	0.000188786	0.0211529					EGFR
GO:0016050	vesicle organization	1.6803	7.46335e-05	0.00848832							-1.60807	0.000250762	0.0388909	-1.78035	1.03717e-05	0.0107256					EGFR
GO:0046907	intracellular transport	1.50906	8.38656e-07	0.000715373										-1.33116	0.000430629	0.0352945
GO:0006886	intracellular protein transport	1.60314	2.32372e-06	0.00123967										-1.43808	0.000198386	0.0211529
GO:0051649	establishment of localization in cell	1.39859	3.95689e-05	0.0061376										-1.39738	1.2574e-05	0.0107256
GO:0006900	vesicle budding from membrane	1.74147	0.000193273	0.0193955										-1.72026	0.000638038	0.0435397
GO:0002181	cytoplasmic translation				-2.04432	1.55512e-06	0.00161013	-2.12784	1.29795e-07	0.000110716
GO:0044281	small molecule metabolic process				1.70077	1.88761e-06	0.00161013	2.01208	9.48721e-12	1.61852e-08
GO:0019637	organophosphate metabolic process				1.69147	0.000114525	0.0378023	1.63563	0.000256319	0.0242934
GO:0051604	protein maturation										-1.53709	0.00010329	0.0293688	-1.46366	0.000535797	0.0380862
GO:0035264	multicellular organism growth										-1.83909	0.000200404	0.0372747	-1.92952	7.18472e-05	0.0157166
GO:0045184	establishment of protein localization	1.44601	1.57778e-05	0.00538339
GO:0071702	organic substance transport	1.40323	2.44345e-05	0.00595503
GO:0034976	response to endoplasmic reticulum stress	1.7604	3.95742e-05	0.0061376
GO:0050801	monoatomic ion homeostasis	1.69743	3.35279e-05	0.0061376
GO:0048193	Golgi vesicle transport	1.6916	5.07576e-05	0.00721604
GO:0055080	monoatomic cation homeostasis	1.67265	7.08787e-05	0.00848832
GO:0071705	nitrogen compound transport	1.40136	7.05043e-05	0.00848832
GO:0098771	inorganic ion homeostasis	1.67641	8.38902e-05	0.00894479
GO:0036503	ERAD pathway	1.82715	0.000255245	0.0241916
GO:0043547	positive regulation of GTPase activity	-2.17304	0.000347338	0.0311873
GO:0006873	intracellular monoatomic ion homeostasis	1.60087	0.000482493	0.0411566
GO:0048878	chemical homeostasis	1.48129	0.000602498	0.0489458
GO:1901135	carbohydrate derivative metabolic process				1.72928	4.79849e-05	0.0272874
GO:0019693	ribose phosphate metabolic process				1.81872	0.00013816	0.0378023
GO:0006753	nucleoside phosphate metabolic process				1.74353	0.000177268	0.0378023
GO:0009117	nucleotide metabolic process				1.74353	0.000177268	0.0378023
GO:0070918	regulatory ncRNA processing				1.96447	0.000224415	0.0383032
GO:0009259	ribonucleotide metabolic process				1.8196	0.000224521	0.0383032
GO:0055086	nucleobase-containing small molecule metabolic process				1.70942	0.000269484	0.0417945
GO:0044282	small molecule catabolic process							2.17227	1.11522e-06	0.00063419
GO:0006082	organic acid metabolic process							1.77229	4.95302e-06	0.00140831
GO:0043436	oxoacid metabolic process							1.77229	4.95302e-06	0.00140831
GO:0019752	carboxylic acid metabolic process							1.75671	3.60532e-06	0.00140831
GO:0016054	organic acid catabolic process							2.13217	1.03667e-05	0.0022107
GO:0046395	carboxylic acid catabolic process							2.13217	1.03667e-05	0.0022107
GO:0006091	generation of precursor metabolites and energy							1.88703	1.35798e-05	0.00257413
GO:0030258	lipid modification							2.1994	1.98458e-05	0.00324154
GO:0006412	translation							-1.68307	2.09009e-05	0.00324154
GO:0034440	lipid oxidation							2.11955	6.52207e-05	0.00927222
GO:0019395	fatty acid oxidation							2.11874	0.000103997	0.0136476
GO:0006635	fatty acid beta-oxidation							2.12251	0.000127752	0.0155675
GO:0009062	fatty acid catabolic process							2.08428	0.000177069	0.0190719
GO:0043043	peptide biosynthetic process							-1.61609	0.000178869	0.0190719
GO:0006518	peptide metabolic process							-1.57508	0.000218145	0.0218914
GO:0006629	lipid metabolic process							1.6551	0.000312551	0.0280637
GO:0006520	amino acid metabolic process							1.765	0.000346463	0.0295533
GO:0072329	monocarboxylic acid catabolic process							1.99254	0.000432035	0.0348302
GO:1901605	alpha-amino acid metabolic process							1.89799	0.000449159	0.0348302
GO:0044255	cellular lipid metabolic process							1.65738	0.000532914	0.0395283
GO:0015980	energy derivation by oxidation of organic compounds							1.79379	0.000566873	0.0402952
GO:0009063	amino acid catabolic process							1.96265	0.000647108	0.0424603
GO:0045333	cellular respiration							1.83783	0.000630934	0.0424603
GO:0090114	COPII-coated vesicle budding										-1.91972	2.67734e-05	0.0114188
GO:0006665	sphingolipid metabolic process										-1.87851	9.71691e-05	0.0293688
GO:0090596	sensory organ morphogenesis										2.33857	0.000170829	0.0372747
GO:0043583	ear development										2.32837	0.000218492	0.0372747
GO:0006457	protein folding										-1.60025	0.000185879	0.0372747
GO:0007033	vacuole organization													-1.85006	2.32521e-05	0.0132227
GO:0007565	female pregnancy													-1.84253	6.05003e-05	0.0157166
GO:0044703	multi-organism reproductive process													-1.84253	6.05003e-05	0.0157166
GO:0048589	developmental growth													-1.68999	7.74274e-05	0.0157166
GO:0051603	proteolysis involved in protein catabolic process													-1.52614	7.27604e-05	0.0157166
GO:0051668	localization within membrane													-1.51867	0.000106602	0.0181863
GO:0044706	multi-multicellular organism process													-1.79541	0.000188016	0.0211529
GO:0072657	protein localization to membrane													-1.53253	0.000198386	0.0211529
GO:0007600	sensory perception													1.99852	0.000269008	0.0269957
GO:0051640	organelle localization													-1.50123	0.000325854	0.0308837
GO:0006906	vesicle fusion													-1.82203	0.000475834	0.0352945
GO:0090174	organelle membrane fusion													-1.82203	0.000475834	0.0352945
GO:0007040	lysosome organization													-1.80485	0.000438901	0.0352945
GO:0080171	lytic vacuole organization													-1.80485	0.000438901	0.0352945
GO:0030163	protein catabolic process													-1.41782	0.000673178	0.0441708
GO:0006259	DNA metabolic process																-1.6882	1.67465e-05	0.0142848
GO:0016071	mRNA metabolic process																-1.64525	1.41244e-05	0.0142848
GO:0006974	DNA damage response																-1.7038	4.89094e-05	0.0278132
