# Supplementary material for: Unveiling unique protein and phosphorylation signatures in lung adenocarcinomas with and without ALK, EGFR, and KRAS genetic alterations
Source: Mol Oncol. 2025 Jul 7;19(11):3243–65. doi: 10.1002/1878-0261.70091 (PMC12591317; doi:10.1002/1878-0261.70091)
Supplement: Supplementary file 6 — Table S5. List of 211 phosphosites along with the calculated P‐values and fold‐change values for the six different two‐group comparisons. [file MOL2-19-3243-s002.xlsx]

## Sheet: Table S5
					Table S5. List of 211 phosphosites along with the calculated p-values and fold-change values for the six different two-group comparisons.

## Sheet: two_group_tests_results_Phospho
				Test type of two-group comparisons						Adjusted p- values						Fold-change						Significantly dysregulated (p-value < 0.05, |log2FC|>1; DOWN: down-regulated, UP: upregulated)
Sequence	Gene	Uniprot ID	Site	ALK vs EGFR	ALK vs KRAS	ALK vs WT	EGFR vs KRAS	EGFR vs WT	KRAS vs WT	ALK vs EGFR	ALK vs KRAS	ALK vs WT	EGFR vs KRAS	EGFR vs WT	KRAS vs WT	FC ALK vs EGFR	FC ALK vs KRAS	FC ALK vs WT	FC EGFR vs KRAS	FC EGFR vs WT	FC KRAS vs WT	DIFF ALK vs EGFR	DIFF ALK vs KRAS	DIFF ALK vs WT	DIFF EGFR vs KRAS	DIFF EGFR vs WT	DIFF KRAS vs WT
GKFSVVYAKCDSSPDSAEDVRKVCQDCPLLA	AHSG	P02765	AHSG;S138	Student t-test	Student t-test	Student t-test	Student t-test	Student t-test	Student t-test	0.00868919	0.00650682	0.000188957	1	1	1	-2.78792	-2.9299	-3.08942	-0.141982	-0.301502	-0.15952	DOWN	DOWN	DOWN
______MAALHTTPDSPAAQLERAEDGSECD	ZNF316	A6NFI3	ZNF316;S10	Student t-test	Student t-test	Student t-test	Student t-test	Student t-test	Student t-test	0.216407	0.86236	0.86236	0.0943581	0.00701585	0.266559	-0.958215	-0.315816	0.152976	0.642399	1.11119	0.468792					UP
DFESHITSYKQNPEQSADEDAEKNEEDSEGS	EIF3C	Q99613	EIF3C;S166	Student t-test	Student t-test	Student t-test	Student t-test	Student t-test	Student t-test	0.324146	0.189428	0.00620657	0.271375	0.00237969	0.0890207	-0.570078	-1.05588	-1.75667	-0.4858	-1.18659	-0.70079			DOWN		DOWN
TKPVGGNYGKQPLLLSEDEEDTKRVVRSAKD	EIF3C	Q99613	EIF3C;S39	Student t-test	Student t-test	Student t-test	Student t-test	Student t-test	Student t-test	0.0279315	0.785767	0.639209	0.000518406	0.403697	0.403697	1.5601	0.150486	0.802434	-1.40962	-0.75767	0.651948	UP			DOWN
HVGKLLKEGEEPTVYSDEEEPKDESARKND_	PGRMC1	O00264	PGRMC1;S181	Student t-test	Student t-test	Student t-test	Student t-test	Student t-test	Student t-test	1	0.356431	1	0.00907509	0.683178	0.683178	-0.147157	0.840058	0.406736	0.987215	0.553893	-0.433322
KPKKKKSFSKEELMSSDLEETAGSTSIPKRK	NOP56	O00567	NOP56;S520	Student t-test	Student t-test	Student t-test	Student t-test	Welch t-test	Welch t-test	0.825572	0.103424	0.24219	0.0186674	0.431498	0.0417006	0.191085	1.83872	0.774701	1.64764	0.583616	-1.06402				UP		DOWN
__MAAKQPPPLMKKHSQTDLVSRLKTRKILG	TP53I11	E9PN66	TP53I11;S14	Student t-test	Student t-test	Student t-test	Student t-test	Welch t-test	Welch t-test	0.952605	0.0162643	0.0525934	0.000514821	0.0634841	0.0108204	0.0410978	1.67654	0.837663	1.63544	0.796565	-0.838874		UP		UP
FSQGIFSSRTFHRAASSAAQGAFQGN_____	SCAMP2	O15127	SCAMP2;S319	Welch t-test	Wilcoxon-test	Welch t-test	Wilcoxon-test	Student t-test	Wilcoxon-test	0.000400525	0.85665	4.30843e-05	0.000346519	0.721166	1.78234e-07	2.53748	0.146866	3.18646	-2.39061	0.648976	3.03959	UP		UP	DOWN		UP
SQGIFSSRTFHRAASSAAQGAFQGN______	SCAMP2	O15127	SCAMP2;S320	Student t-test	Wilcoxon-test	Student t-test	Wilcoxon-test	Student t-test	Wilcoxon-test	0.000213406	0.951991	0.00927882	0.00010491	0.0442012	0.00927882	-2.55092	-0.108822	-1.86432	2.44209	0.686602	-1.75549	DOWN		DOWN	UP		DOWN
EFEDDGSEKVLDEEGSEREFDEDSDEKEEEE	HTATSF1	O43719	HTATSF1;S616	Student t-test	Student t-test	Student t-test	Student t-test	Welch t-test	Student t-test	0.0127752	0.678878	0.0019133	9.98415e-05	0.678878	9.98415e-05	-2.60564	-0.520642	-2.19076	2.085	0.414881	-1.67012	DOWN		DOWN	UP		DOWN
SPRLTAAARSARHPSSPSALRSPADPIDLGG	SORBS3	O60504	SORBS3;S545	Student t-test	Welch t-test	Wilcoxon-test	Welch t-test	Wilcoxon-test	Wilcoxon-test	1	0.0772574	1	3.10589e-05	1	2.2138e-05	-0.510401	-3.46907	-0.341886	-2.95867	0.168516	3.12719				DOWN		UP
RSRSRSYERRRSRSRSFDYNYRRSYSPRNRP	SRSF10	Q5JRI1	SRSF10;S133	Welch t-test	Welch t-test	Student t-test	Student t-test	Welch t-test	Welch t-test	0.00131332	1.92837e-05	1	1	0.00288022	1.41295e-05	1.83831	2.01598	0.242242	0.177664	-1.59607	-1.77373	UP	UP			DOWN	DOWN
QSRHRAEAPPLEREDSGTFSLGKMITAKPGK	PRKRA	O75569	PRKRA;S18	Student t-test	Student t-test	Student t-test	Student t-test	Student t-test	Student t-test	0.000769247	0.263296	0.117679	6.61803e-05	0.0250441	0.263296	-2.19713	-0.657078	-1.16453	1.54005	1.0326	-0.507455	DOWN			UP	UP
KKRGRGKAQVKATNESEDEIPQLVPIGKKTP	RSL1D1	O76021	RSL1D1;S361	Student t-test	Wilcoxon-test	Student t-test	Wilcoxon-test	Welch t-test	Wilcoxon-test	1	1	0.367425	1	0.0732071	0.0204012	-0.0982846	0.0369242	0.88262	0.135209	0.980905	0.845696
DRLCRAQGEPVAGHESPKIPYEKQQLPKGRP	SEC31A	H7BXG7	SEC31A;S532	Welch t-test	Wilcoxon-test	Welch t-test	Wilcoxon-test	Student t-test	Wilcoxon-test	0.954468	0.290095	0.954468	0.0380143	0.954468	0.0380143	-0.84878	-1.62757	-0.78367	-0.778791	0.0651103	0.843901
AYRKLLEGEEERLRLSPSPTSQRSRGRASSH	LMNA	P02545	LMNA;S390	Student t-test	Student t-test	Student t-test	Student t-test	Student t-test	Student t-test	0.285153	0.0992253	0.549055	0.202012	0.48098	0.0434766	-0.671598	-1.19717	-0.326945	-0.52557	0.344654	0.870223
TVTRSYRSVGGSGGGSFGDNLVTRSYLLGNS	LMNA	P02545	LMNA;S636	Wilcoxon-test	Wilcoxon-test	Wilcoxon-test	Student t-test	Student t-test	Student t-test	0.131742	0.131742	0.0253862	0.775278	0.259513	0.205995	0.95219	0.874269	1.46137	-0.0779209	0.50918	0.587101			UP
SGLAEYLFDKHTLGDSDNES___________	FTH1	P02794	FTH1;S179	Student t-test	Wilcoxon-test	Student t-test	Wilcoxon-test	Student t-test	Wilcoxon-test	0.00445302	0.429733	0.902581	0.259584	2.85229e-07	0.109634	3.71141	2.10802	-0.0888448	-1.60339	-3.80025	-2.19687	UP				DOWN
IELLQHSLPKINRSASEPSLHRAAHTEDINA	RAF1	H7C155	RAF1;S394	Student t-test	Wilcoxon-test	Student t-test	Wilcoxon-test	Welch t-test	Wilcoxon-test	0.54037	0.31908	0.0273511	0.614774	0.54037	0.0792402	0.650198	0.529801	1.0097	-0.120397	0.359506	0.479903			UP
HRIVAPGKGILAADESTGSIAKRLQSIGTEN	ALDOA	P04075	ALDOA;S36	Student t-test	Student t-test	Student t-test	Student t-test	Student t-test	Student t-test	0.0647274	1	0.0545201	0.000155959	1	7.33332e-05	1.28734	-0.022863	1.35154	-1.31021	0.0641936	1.3744				DOWN		UP
VAPGKGILAADESTGSIAKRLQSIGTENTEE	ALDOA	P04075	ALDOA;S39	Student t-test	Student t-test	Wilcoxon-test	Student t-test	Wilcoxon-test	Wilcoxon-test	1	1	0.231067	1	0.231067	0.0148501	0.228991	0.0499538	0.691865	-0.179037	0.462874	0.641911
APAAAEEKKDEKKEESEESDDDMGFGLFD__	RPLP2	P05387	RPLP2;S102	Student t-test	Student t-test	Wilcoxon-test	Student t-test	Wilcoxon-test	Wilcoxon-test	1	0.179636	1	0.0107894	1	0.0149921	-0.116885	-2.00771	-0.328953	-1.89083	-0.212068	1.67876				DOWN		UP
VQAPSYGARPVSSAASVYAGAGGSGSRISVS	KRT18	F8VZY9	KRT18;S34	Student t-test	Student t-test	Student t-test	Student t-test	Welch t-test	Welch t-test	0.207381	0.207381	0.731452	1.09991e-06	0.00292616	0.00344232	1.15483	-1.09811	-0.144377	-2.25294	-1.29921	0.953729				DOWN	DOWN
KDDEKEAEEGEDDRDSANGEDDS________	HNRNPC	G3V4C1	HNRNPC;S285	Wilcoxon-test	Welch t-test	Welch t-test	Wilcoxon-test	Wilcoxon-test	Student t-test	0.510901	0.0990921	0.109906	4.8365e-05	0.0104173	0.109906	-0.773211	-4.19955	-3.56399	-3.42634	-2.79078	0.635553				DOWN	DOWN
EDKDDEEKPKIEDVGSDEEDDSGKDKKKKTK	HSP90AB1	P08238	HSP90AB1;S255	Student t-test	Student t-test	Wilcoxon-test	Student t-test	Wilcoxon-test	Wilcoxon-test	0.460978	0.000480123	0.0048203	0.000150529	0.0603922	0.0603922	-0.490723	-2.17934	-1.4443	-1.68862	-0.953576	0.735046		DOWN	DOWN	DOWN
GSALRPSTSRSLYASSPGGVYATRSSAVRLR	VIM	P08670	VIM;S56	Wilcoxon-test	Wilcoxon-test	Wilcoxon-test	Student t-test	Welch t-test	Welch t-test	0.00286725	0.00218171	0.103318	0.253403	7.91212e-05	0.00129065	2.91968	2.3793	1.01163	-0.540385	-1.90805	-1.36767	UP	UP			DOWN	DOWN
__________MSKSESPKEPEQLRKLFIGGL	HNRNPA1	F8W6I7	HNRNPA1;S6	Wilcoxon-test	Wilcoxon-test	Student t-test	Wilcoxon-test	Wilcoxon-test	Wilcoxon-test	0.163155	0.139887	0.848375	0.848375	0.0270258	0.0139182	2.68669	3.27296	0.377289	0.586271	-2.3094	-2.89567					DOWN	DOWN
KKAKKAGATAGKRKASGPPVSELITKAVAAS	H1-4	P10412	H1-4;S36	Wilcoxon-test	Student t-test	Student t-test	Wilcoxon-test	Wilcoxon-test	Student t-test	0.0388194	0.0491733	0.288617	0.614774	0.0349555	0.050231	-1.72587	-1.47771	-0.689267	0.248167	1.03661	0.788438	DOWN	DOWN			UP
LQKAGTRTDSREDEISPPPPNPVVKGRRRRG	PRKAR1A	K7EMU2	PRKAR1A;S83	Student t-test	Student t-test	Student t-test	Student t-test	Student t-test	Student t-test	1	0.00980098	1	0.000587594	1	0.000587594	0.221308	1.93811	0.432557	1.71681	0.211249	-1.50556		UP		UP		DOWN
QKTVSSTKLVSFHDDSDEDLLHI________	IGF2R	A0A7I2V657	IGF2R;S190	Student t-test	Student t-test	Student t-test	Student t-test	Student t-test	Student t-test	1	0.0521192	1	0.00301418	1	0.000503457	-0.00190075	-0.980688	0.0513966	-0.978787	0.0532974	1.03208						UP
PPEPGPDRVADAKGDSESEEDEDLEVPVPSR	PRKAR2A	P13861	PRKAR2A;S78	Student t-test	Student t-test	Student t-test	Student t-test	Student t-test	Student t-test	0.0262226	0.505711	0.0327335	9.2262e-06	0.201358	0.000322534	1.81217	-0.449625	1.20068	-2.2618	-0.61149	1.65031	UP		UP	DOWN		UP
VAHGPVCKISPEERRSPPAPGLQPMRSGGGS	FOSL2	C9JCN8	FOSL2;S161	Student t-test	Student t-test	Student t-test	Student t-test	Student t-test	Student t-test	0.149256	0.430754	0.015917	0.442719	0.442719	0.0997784	0.987296	0.640067	1.27623	-0.347229	0.28893	0.636159			UP
______________MSETAPAAPAAAPPAEK	H1-2	P16403	H1-2;S2	Student t-test	Student t-test	Student t-test	Student t-test	Welch t-test	Student t-test	0.0961225	0.187566	0.829416	0.756642	0.00311061	0.0196247	-1.22467	-0.938194	-0.0775788	0.286478	1.14709	0.860615					UP
KKLEKEEEEGISQESSEEEQ___________	HMGA1	P17096	HMGA1;S103	Wilcoxon-test	Student t-test	Student t-test	Wilcoxon-test	Wilcoxon-test	Student t-test	1	0.541574	0.128115	0.224338	0.0114926	0.541574	-0.030981	-0.987765	-1.62272	-0.956784	-1.59174	-0.634958					DOWN
SKLNQAKGWLRDPSASPGDAGEQAIRQILDE	VCL	P18206	VCL;S290	Student t-test	Student t-test	Student t-test	Student t-test	Student t-test	Student t-test	0.775701	0.773655	0.773655	0.773655	0.130947	0.0106136	-0.0995468	-0.426172	0.402365	-0.326625	0.501912	0.828537
RRRSRSVVRRRSFSISPVRLRRSRTPLRRRF	SON	P18583	SON;S2013	Student t-test	Student t-test	Student t-test	Student t-test	Student t-test	Student t-test	1	0.429197	1	0.327508	0.616487	0.0191841	-0.405523	-1.22312	0.0974074	-0.8176	0.50293	1.32053						UP
PPRMGSRAGGPTTPLSPTRLSRLQEKEELRE	LMNB1	P20700	LMNB1;S23	Student t-test	Student t-test	Student t-test	Student t-test	Student t-test	Student t-test	0.00141732	0.00185987	0.00724779	1	0.927476	1	2.24223	2.05944	1.86134	-0.182783	-0.380881	-0.198098	UP	UP	UP
DLDEKKKEPAITSQNSPEAREESTSSGNVSN	TCEA1	P23193	TCEA1;S100	Student t-test	Student t-test	Student t-test	Student t-test	Welch t-test	Student t-test	0.00416519	0.00194356	0.148731	0.702707	0.000299366	9.94817e-05	2.3223	2.17036	0.642801	-0.15194	-1.6795	-1.52756	UP	UP			DOWN	DOWN
WRSEETQERERSRTGSESSQTGTSTTSSRNA	EIF4B	P23588	EIF4B;S422	Student t-test	Student t-test	Student t-test	Welch t-test	Student t-test	Welch t-test	0.523559	0.752069	0.00386331	0.865658	0.0147143	0.0240151	-0.676722	-0.614325	-1.60868	0.0623976	-0.931959	-0.994357			DOWN
RAKAKTTKKRPQRATSNVFAMFDQSQIQEFK	MYL9	P24844	MYL9;S20	Student t-test	Student t-test	Student t-test	Student t-test	Student t-test	Student t-test	1	1	0.12085	1	0.000747237	8.60206e-05	-0.191792	-0.48976	1.20753	-0.297967	1.39932	1.69729					UP	UP
RSSPEQPRPSTSKAVSPPHLDGPPSPRSPVI	PML	P29590	PML;S518	Student t-test	Student t-test	Wilcoxon-test	Student t-test	Wilcoxon-test	Wilcoxon-test	0.0295465	0.00912052	0.0474598	1	1	1	1.0835	1.29509	1.32558	0.211589	0.242086	0.0304976	UP	UP	UP
KMESEEGKEARLARSSPEQPRPSTSKAVSPP	PML	P29590	PML;S505	Wilcoxon-test	Wilcoxon-test	Welch t-test	Wilcoxon-test	Wilcoxon-test	Wilcoxon-test	1	1	0.0847246	1	0.00123293	3.07196e-06	-1.20004	-0.651204	-4.58313	0.548839	-3.38309	-3.93193					DOWN	DOWN
________MEPAPARSPRPQQDPARPQEPTM	PML	P29590	PML;S8	Student t-test	Student t-test	Student t-test	Student t-test	Welch t-test	Welch t-test	1	1	0.0280251	1	0.000274997	4.40461e-06	0.615805	0.471533	-1.42341	-0.144272	-2.03922	-1.89494			DOWN		DOWN	DOWN
RKAVLMIRTPEELDDSDFETEDFDVRSRTSV	CTNNA1	G3XAM7	CTNNA1;S641	Student t-test	Student t-test	Student t-test	Student t-test	Student t-test	Student t-test	0.068401	0.068401	1	1	0.000203476	7.68414e-05	-1.53364	-1.5861	0.421333	-0.0524588	1.95497	2.00743					UP	UP
SGRRQLHLEGASLELSDDDTESKTSDVNETQ	MYH10	P35580	MYH10;S1956	Student t-test	Student t-test	Student t-test	Student t-test	Student t-test	Student t-test	1	1	0.109245	1	0.0258129	0.00330276	0.494103	0.225454	1.48644	-0.26865	0.992338	1.26099						UP
SRRSGGRRVIENADGSEEETDTRDADFNGTK	MYH11	P35749	MYH11;S1954	Student t-test	Student t-test	Student t-test	Welch t-test	Student t-test	Student t-test	0.383367	0.000218139	0.0675923	0.000185032	0.148364	0.00945453	-0.733041	-2.89468	-1.64559	-2.16164	-0.912546	1.2491		DOWN		DOWN		UP
PNWFPKKSKENPRNFSDNQLQEGKNVIGLQM	TAGLN2	P37802	TAGLN2;S163	Student t-test	Student t-test	Student t-test	Student t-test	Student t-test	Student t-test	0.172007	0.0427822	0.332035	0.753796	0.332998	0.204329	1.52775	1.65465	0.91967	0.126899	-0.608081	-0.73498		UP
PPRREPLPSRRDVYLSPRDDGYSTKDSYSSR	RBMX	P38159	RBMX;S208	Student t-test	Wilcoxon-test	Welch t-test	Wilcoxon-test	Student t-test	Wilcoxon-test	0.965718	0.0508409	0.000216032	0.000308406	0.000308406	0.958248	0.0228729	2.1129	1.82826	2.09003	1.80539	-0.284642			UP	UP	UP
VPRDDWEEKRHFRRDSFDDRGPSLNPVLDYD	MATR3	D6REM6	MATR3;S188	Student t-test	Student t-test	Student t-test	Student t-test	Student t-test	Student t-test	0.00403153	0.00111182	0.155328	0.602347	0.155328	0.0443792	2.53659	2.74582	1.58013	0.209232	-0.956464	-1.1657	UP	UP				DOWN
GIDLLKKDKSRKRSYSPDGKESPSDKKSKTD	MATR3	D6REM6	MATR3;S598	Student t-test	Student t-test	Student t-test	Welch t-test	Welch t-test	Welch t-test	0.196093	0.0322018	0.0185983	0.785742	7.64143e-06	2.62546e-12	1.43364	1.56156	-1.1788	0.127914	-2.61244	-2.74036		UP	DOWN		DOWN	DOWN
ALEQGDALALFRALQSPALGLRGLQQQNSDW	IQGAP1	P46940	IQGAP1;S330	Student t-test	Student t-test	Student t-test	Student t-test	Student t-test	Student t-test	1	1	0.380502	0.800631	0.152019	0.00242633	0.127765	-0.171779	0.734785	-0.299544	0.60702	0.906564
PSKEPLKEKLIPGPLSPVARGGSNGGSNVGM	PRRC2A	P48634	PRRC2A;S1219	Student t-test	Student t-test	Student t-test	Student t-test	Welch t-test	Welch t-test	0.617466	0.315323	0.000195115	0.617466	0.027671	0.0332297	-0.669797	-0.935248	-1.72868	-0.265451	-1.05889	-0.793437			DOWN		DOWN
HRPKIGLSLKLGASNSPGQPNSVKRKKLPVD	RBM25	P49756	RBM25;S677	Student t-test	Student t-test	Student t-test	Student t-test	Student t-test	Student t-test	1	0.873387	0.0496057	1	0.0767353	0.0323006	0.251443	0.321894	0.823591	0.070451	0.572148	0.501697
AQAHRIHIDPEIQDGSPTTSRRPSGTGTGPE	PDLIM4	C9J542	PDLIM4;S53	Wilcoxon-test	Wilcoxon-test	Wilcoxon-test	Wilcoxon-test	Student t-test	Wilcoxon-test	0.813494	0.0492347	0.618028	0.00549442	0.286643	0.0633921	0.0568391	-1.15566	-0.453047	-1.2125	-0.509886	0.70261		DOWN		DOWN
KVEEDLKADEPSSEESDLEIDKEGVIEPDTD	ST13	F6VDH7	ST13;S42	Student t-test	Student t-test	Student t-test	Student t-test	Welch t-test	Student t-test	0.777008	0.0118181	0.378337	0.000791697	0.378337	0.0162562	-0.170543	-1.53248	-0.685124	-1.36194	-0.514581	0.847361		DOWN		DOWN
VLKGVHSHKKKKIRTSPTFRRPKTLRLRRQP	RPL23A	P62750	RPL23A;S43	Welch t-test	Wilcoxon-test	Student t-test	Wilcoxon-test	Welch t-test	Wilcoxon-test	0.0150619	0.429733	0.725418	5.35665e-06	9.42294e-07	0.397807	-3.14446	-1.01016	-0.286166	2.1343	2.85829	0.723994	DOWN			UP	UP
GWRAAQDRDQIYRRRSPSPYYSRGGYRSRSR	TRA2B	Q13595	TRA2A;S260	Wilcoxon-test	Wilcoxon-test	Wilcoxon-test	Student t-test	Welch t-test	Welch t-test	0.409584	0.794094	0.0264373	0.409584	0.0281186	3.47948e-05	-1.12206	-0.289631	-2.54331	0.832433	-1.42125	-2.25368			DOWN		DOWN	DOWN
DRYEDYDYRYRRRSPSPYYSRYRSRSRSRSY	TRA2B	Q13595	TRA2A;S262	Student t-test	Student t-test	Student t-test	Student t-test	Student t-test	Welch t-test	0.00766446	0.992429	0.00383529	0.0014475	0.992429	0.0014475	-2.29465	-0.402555	-2.03764	1.89209	0.257005	-1.63508	DOWN		DOWN	UP		DOWN
QQNYQNSESGEKNEGSESAPEGQAQQRRPYR	YBX1	P67809	YBX1;S174	Student t-test	Student t-test	Student t-test	Student t-test	Student t-test	Student t-test	1	1	0.0154479	1	0.000613326	0.00167685	-0.0588898	-0.195695	-1.43733	-0.136805	-1.37844	-1.24163			DOWN		DOWN	DOWN
RSGGLQTPECLSREGSPIPHDPEFGSKLASV	FOXK1	P85037	FOXK1;S445	Wilcoxon-test	Wilcoxon-test	Wilcoxon-test	Wilcoxon-test	Wilcoxon-test	Wilcoxon-test	0.361315	0.599356	0.914164	0.00117081	0.0015108	0.914164	-0.646355	0.380686	0.45048	1.02704	1.09683	0.0697934				UP	UP
GVSCFRTPFGPLSSRSAPASPTHPGLMSPRS	FOXK1	P85037	FOXK1;S416	Student t-test	Welch t-test	Wilcoxon-test	Welch t-test	Wilcoxon-test	Wilcoxon-test	0.0343115	0.0343115	0.764246	3.18818e-07	0.000187384	0.0279325	-1.35552	1.23459	0.00985594	2.59011	1.36538	-1.22474	DOWN	UP		UP	UP	DOWN
FRTPFGPLSSRSAPASPTHPGLMSPRSGGLQ	FOXK1	P85037	FOXK1;S420	Student t-test	Student t-test	Student t-test	Student t-test	Welch t-test	Welch t-test	0.194605	0.0354866	0.0354866	3.8497e-07	6.31196e-06	0.0354866	-0.650931	1.77219	0.963269	2.42312	1.6142	-0.808923		UP		UP	UP
____________MSSSPVNVKKLKVSELKEE	HNRNPU	Q00839	HNRNPU;S4	Student t-test	Student t-test	Wilcoxon-test	Student t-test	Wilcoxon-test	Wilcoxon-test	1	1	0.503923	1	0.0156896	0.0130391	0.0626587	0.158471	0.948719	0.0958125	0.88606	0.790248
MVNGATEQRTSSKESSPIPSPTSDRKAKTAL	SPTBN1	Q01082	SPTBN1;S2165	Wilcoxon-test	Student t-test	Student t-test	Wilcoxon-test	Wilcoxon-test	Student t-test	0.00355774	4.34335e-05	0.0178462	0.46572	0.20986	0.00830534	-2.1417	-2.10993	-1.28602	0.0317724	0.855685	0.823913	DOWN	DOWN	DOWN
VRRQQEEEERKRRPPSPEPSTKVSEEAESQQ	SPTBN1	Q01082	SPTBN1;S2102	Student t-test	Student t-test	Wilcoxon-test	Student t-test	Wilcoxon-test	Wilcoxon-test	0.0429046	0.0597119	1	1	0.00520497	0.000595819	-0.983825	-0.950332	-0.153112	0.0334927	0.830713	0.79722
SSVSRSRSRSRSRSRSRSPPPVSKRESKSRS	SRSF2	Q01130	SRSF2;S189	Student t-test	Student t-test	Wilcoxon-test	Welch t-test	Wilcoxon-test	Wilcoxon-test	0.951225	0.270609	1	1	0.313427	0.0139182	-0.653342	-0.74519	-0.0299108	-0.091848	0.623431	0.715279
QRITAFKMEKAPIDTSDVEEKAEEIIAEAEP	EXOSC9	D6RIY6	EXOSC9;S290	Student t-test	Student t-test	Student t-test	Student t-test	Student t-test	Student t-test	0.175792	0.175792	0.0076224	0.881567	0.0249754	0.0173894	-0.840005	-0.805035	-1.52259	0.0349701	-0.682588	-0.717558			DOWN
DDPAARMSRSSGRSGSMDPSGAHPSVRQTPS	KHDRBS1	Q07666	KHDRBS1;S20	Student t-test	Student t-test	Wilcoxon-test	Student t-test	Wilcoxon-test	Wilcoxon-test	0.105284	0.233324	0.115735	0.233348	1.24187e-06	9.45725e-06	-1.13549	-0.773652	2.78129	0.361839	3.91679	3.55495					UP	UP
EGETAYIRVKVDGPRSPSYGRSRSRSRSRSR	SRSF1	J3KSR8	SRSF1;S94	Student t-test	Welch t-test	Student t-test	Welch t-test	Student t-test	Welch t-test	0.760168	0.00681501	0.760168	2.82427e-05	0.760168	0.000202799	-0.462801	2.08613	-0.146836	2.54893	0.315965	-2.23296		UP		UP		DOWN
ETAYIRVKVDGPRSPSYGRSRSRSRSRSRSR	SRSF1	J3KSR8	SRSF1;S96	Wilcoxon-test	Welch t-test	Student t-test	Wilcoxon-test	Wilcoxon-test	Welch t-test	0.472553	0.029862	0.808493	0.808493	0.029862	0.000392566	2.19975	1.69733	-0.0776287	-0.502424	-2.27738	-1.77495		UP			DOWN	DOWN
SAAAASAAAASAASGSPGPGEGSAGGEKRST	TRIM28	Q13263	TRIM28;S19	Welch t-test	Student t-test	Wilcoxon-test	Student t-test	Wilcoxon-test	Wilcoxon-test	0.21845	0.00782255	0.283201	0.714691	0.283201	0.283201	-2.89874	-2.76156	-1.98287	0.137172	0.915865	0.778693		DOWN
YSSAEPHVSGVKRSRSGEGEVSGLMRKVPRV	TRIM28	Q13263	TRIM28;S473	Welch t-test	Student t-test	Wilcoxon-test	Student t-test	Wilcoxon-test	Wilcoxon-test	0.353613	0.678426	0.848707	0.0843377	0.000224861	0.255732	-1.17925	-0.505953	0.0121004	0.673293	1.19135	0.518054					UP
GDSLPGSPSRGLGPPSPPAPPRGPAGEAGAS	SNTB2	Q13425	SNTB2;S95	Student t-test	Student t-test	Student t-test	Student t-test	Student t-test	Student t-test	0.00163866	0.020435	0.0171916	0.738557	0.254631	0.738557	2.61971	2.21746	1.89733	-0.402251	-0.722382	-0.320131	UP	UP	UP
SPPAPPRGPAGEAGASPPVRRVRVVKQEAGG	SNTB2	Q13425	SNTB2;S110	Student t-test	Wilcoxon-test	Student t-test	Wilcoxon-test	Welch t-test	Wilcoxon-test	0.121134	0.00634554	0.964093	0.931441	0.0024853	2.1083e-06	-0.778935	-0.929345	-0.00979264	-0.15041	0.769142	0.919552
NSSNNSREKKADRDQSPFSKIKQSSQDNELK	PPIG	A0A7I2V629	PPIG;S665	Wilcoxon-test	Wilcoxon-test	Student t-test	Wilcoxon-test	Wilcoxon-test	Wilcoxon-test	0.00286725	0.00102547	0.488622	0.488622	1.15206e-05	6.43422e-07	4.15276	3.66593	0.454495	-0.486831	-3.69826	-3.21143	UP	UP			DOWN	DOWN
PHWRSELNEIKENQRSPVRVKERKITDHRNV	PPIG	A0A7I2V629	PPIG;S375	Student t-test	Student t-test	Student t-test	Student t-test	Student t-test	Student t-test	0.049154	0.0830019	0.797342	0.297333	0.00843387	0.049154	1.59095	1.12404	0.174795	-0.466906	-1.41615	-0.949249	UP				DOWN
KKKKLGAGEGGEASVSPEKTSTTSKGKAKRD	TCOF1	A0A3B3IS06	TCOF1;S1264	Student t-test	Wilcoxon-test	Student t-test	Wilcoxon-test	Student t-test	Wilcoxon-test	0.347895	0.290095	0.0201228	0.347895	0.0201228	0.347895	-0.603444	-1.03098	-1.67969	-0.427532	-1.07624	-0.648709			DOWN		DOWN
_____________MASPSLERPEKGAGKSEF	KRR1	Q13601	KRR1;S3	Student t-test	Wilcoxon-test	Wilcoxon-test	Wilcoxon-test	Wilcoxon-test	Wilcoxon-test	0.0142037	0.892549	0.154977	0.0267097	0.0475801	0.892549	-1.27314	-0.267503	-0.68266	1.00563	0.590475	-0.415157	DOWN			UP
PPGSVKAAPAQVRPPSPGNIRPVKREVKVEP	MAP7	Q14244	MAP7;S365	Student t-test	Student t-test	Student t-test	Student t-test	Student t-test	Student t-test	0.92248	0.92248	0.493627	0.443761	0.748588	0.00701747	-0.195117	0.349485	-0.544421	0.544602	-0.349304	-0.893906
PVSPAPQPTEERLPSSPVYEDAASFKAELSY	CTTN	Q14247	CTTN;S418	Student t-test	Welch t-test	Welch t-test	Student t-test	Welch t-test	Student t-test	0.482533	0.650542	0.00738539	0.650542	0.269201	0.0720455	0.550528	0.268831	1.25291	-0.281697	0.702383	0.98408			UP
FPAVFGDFLGRERLGSFGSITRQQEGEASSQ	FLNC	Q14315	FLNC;S2233	Student t-test	Student t-test	Student t-test	Student t-test	Student t-test	Student t-test	0.591758	0.591758	0.591758	0.591758	0.0139835	0.000303124	-0.341442	-0.846099	0.653303	-0.504657	0.994745	1.4994						UP
SRSRSRDRRFRGRYRSPYSGPKFNSAIRGKI	RBM39	G3XAC6	RBM39;S97	Welch t-test	Wilcoxon-test	Welch t-test	Wilcoxon-test	Welch t-test	Wilcoxon-test	0.17856	0.529334	0.17856	0.0199974	0.529334	0.0231109	-3.30947	-1.34094	-3.56003	1.96853	-0.250559	-2.21909				UP		DOWN
AKLASLRKSTKKRSESPPAELPSLRRSTRQK	TRIP12	Q14669	TRIP12;S312	Wilcoxon-test	Wilcoxon-test	Wilcoxon-test	Wilcoxon-test	Wilcoxon-test	Student t-test	1	0.111092	1	0.00566312	1	0.00566312	0.734253	-0.637138	0.254687	-1.37139	-0.479566	0.891825				DOWN
PRTQPDGTSVPGEPASPISQRLPPKVESLES	NUMA1	Q14980	NUMA1;S1757	Welch t-test	Student t-test	Student t-test	Welch t-test	Welch t-test	Student t-test	8.61707e-07	0.196149	0.00114287	2.07898e-06	0.00114287	0.0102502	2.643	0.571209	1.32024	-2.07179	-1.32276	0.749027	UP		UP	DOWN	DOWN
LFSNVLIMLSASPRMSGFIYQGKIPIAGTVV	ARHGEF6	Q15052	ARHGEF6;S488	Wilcoxon-test	Wilcoxon-test	Wilcoxon-test	Student t-test	Student t-test	Student t-test	0.0167782	0.209644	0.0028667	0.496071	0.0338059	0.0252147	0.914967	0.735543	1.51194	-0.179424	0.596974	0.776398			UP
RIPSAKKYKDIIRQPSEEEIIKLAPPPKKA_	PEA15	B1AKZ5	PEA15;S94	Student t-test	Student t-test	Student t-test	Student t-test	Student t-test	Student t-test	0.158496	0.0140836	0.225324	0.751763	0.751763	0.264042	1.22251	1.40719	0.911935	0.184678	-0.310575	-0.495253		UP
FRAKIERARSDEGQLSPATRGAYRDCLGRLD	PLEC	Q15149	PLEC;S720	Student t-test	Welch t-test	Student t-test	Welch t-test	Student t-test	Student t-test	0.0248768	0.751913	0.268337	4.51031e-06	0.0248768	0.0264842	2.4424	0.398078	1.23238	-2.04432	-1.21002	0.834305	UP			DOWN	DOWN
KKFGVESDKRVTNDISPESSPGVGRRRTKTP	PCM1	A0A4W8VX11	PCM1;S65	Student t-test	Wilcoxon-test	Wilcoxon-test	Wilcoxon-test	Wilcoxon-test	Wilcoxon-test	0.00282745	0.0297301	0.00617933	0.000126512	0.164121	0.00248438	1.77491	0.613586	1.3153	-1.16132	-0.459612	0.701711	UP		UP	DOWN
TVSASPCSAPLARASSLEDLVLKEASTAVST	SKIC2	A0A8V8TLR3	SKIC2;S256	Wilcoxon-test	Wilcoxon-test	Wilcoxon-test	Wilcoxon-test	Wilcoxon-test	Wilcoxon-test	0.937329	0.796052	0.0102989	0.796052	0.000121827	0.0105584	-0.0182481	0.300403	1.00802	0.318651	1.02627	0.707616			UP		UP
TGDLGIPPNPEDRSPSPEPIYNSEGKRLNTR	SF1	Q15637	SF1;S82	Student t-test	Student t-test	Student t-test	Welch t-test	Student t-test	Student t-test	1	1	0.34463	0.980008	0.0685913	0.0132791	-0.146482	0.20693	-1.01149	0.353412	-0.865011	-1.21842						DOWN
RSFSPKSPLELGEKLSPLPGGPGAGDPRIWP	NAB2	Q15742	NAB2;S171	Student t-test	Student t-test	Student t-test	Student t-test	Student t-test	Student t-test	0.0304235	0.0187911	0.00576899	0.938337	0.938337	0.938337	-1.80596	-2.24166	-1.84654	-0.435696	-0.0405768	0.395119	DOWN	DOWN	DOWN
ISGLSGRKSSTGSPTSPLNAEKLESEEDVSQ	MYLK	Q15746	MYLK;S1779	Student t-test	Student t-test	Student t-test	Student t-test	Student t-test	Student t-test	0.78807	0.896243	0.0917669	0.401675	5.88613e-05	0.00151592	-0.425374	0.0687842	1.48548	0.494159	1.91085	1.4167					UP	UP
RAEGPPRLAIQGPEDSPSRQSRRYDW_____	MLF2	Q15773	MLF2;S238	Student t-test	Student t-test	Student t-test	Student t-test	Student t-test	Student t-test	1	0.0080437	0.00464644	0.000230016	0.000394013	1	-0.25735	-2.45302	-2.3758	-2.19567	-2.11845	0.0772187		DOWN	DOWN	DOWN	DOWN
QHPVPPPAQNQNQVRSPGAPGPLTLKEVEEL	ZYX	Q15942	ZYX;S344	Student t-test	Student t-test	Wilcoxon-test	Student t-test	Wilcoxon-test	Wilcoxon-test	0.00439982	1	0.00474598	5.20183e-07	1	1.04825e-06	2.41268	-0.136331	2.58587	-2.54901	0.17319	2.7222	UP		UP	DOWN		UP
RILQEKLDQPVSAPPSPRDISMEIDSPENMM	CCDC6	Q16204	CCDC6;S244	Student t-test	Student t-test	Student t-test	Student t-test	Student t-test	Student t-test	0.802393	0.802393	0.0266623	0.802393	0.35809	0.00829921	0.709068	0.373188	1.33667	-0.335881	0.627603	0.963483			UP
FDLEPEPPPAPPRASSLGEIDESSELRVLDI	PKN2	Q16513	PKN2;S583	Student t-test	Student t-test	Student t-test	Student t-test	Student t-test	Student t-test	0.994874	0.994874	0.000550246	0.994874	0.0342541	0.000115914	0.602987	0.260327	1.55347	-0.34266	0.95048	1.29314			UP			UP
SPSERPRQKLSRKAISSANLLVRSGSTESRG	EML3	Q32P44	EML3;S176	Wilcoxon-test	Wilcoxon-test	Wilcoxon-test	Student t-test	Wilcoxon-test	Wilcoxon-test	1	1	1	1	0.0324309	0.0438137	-0.0157106	0.196578	1.03247	0.212289	1.04818	0.835887					UP
HFSKSLRPSLNGRRISDPQVFSKEVQTEAVD	FILIP1L	C9JYJ6	FILIP1L;S551	Student t-test	Student t-test	Student t-test	Student t-test	Student t-test	Student t-test	0.684026	0.0368729	0.410632	2.2185e-06	0.684026	8.65838e-08	0.600583	-1.59563	1.02747	-2.19621	0.426883	2.6231		DOWN		DOWN		UP
KPKLAKPMEKISLSKSPTKTDPKNEEEEKRR	ZNF326	A0A0A0MRN4	ZNF326;S181	Student t-test	Student t-test	Student t-test	Student t-test	Welch t-test	Student t-test	0.0129718	0.00114529	0.00478854	0.832606	0.135489	0.103194	1.74819	1.68693	1.20464	-0.0612635	-0.54355	-0.482286	UP	UP	UP
DFPFEDYSQHIYRTISDGTISASKQESGKMD	FNBP1L	A0A075B6Q2	FNBP1L;S141	Student t-test	Student t-test	Wilcoxon-test	Student t-test	Wilcoxon-test	Wilcoxon-test	0.137181	0.102091	0.0848384	4.0328e-07	7.25384e-07	0.07026	-0.790824	0.880449	1.61195	1.67127	2.40277	0.7315				UP	UP
ENMEKREEIIIKKEVSPEVVRSKLSPSPSLR	ZC3H13	Q5T200	ZC3H13;S198	Student t-test	Student t-test	Student t-test	Student t-test	Welch t-test	Student t-test	0.93021	1	0.0240345	1	1	0.0756617	-0.70969	-0.40886	-1.01573	0.30083	-0.306044	-0.606874			DOWN
VLRPRNKRRHVTLPSSPRSNTPMGDKDDDDD	UBR4	Q5T4S7	UBR4;S2719	Student t-test	Wilcoxon-test	Student t-test	Wilcoxon-test	Welch t-test	Wilcoxon-test	0.863001	0.863001	0.147343	0.59173	0.116861	0.00045913	0.10963	-0.422654	0.728831	-0.532283	0.619201	1.15148						UP
LPEDSIKVIRNMRAASPPASASDLIEQQQKR	STRIP1	Q5VSL9	STRIP1;S335	Wilcoxon-test	Wilcoxon-test	Wilcoxon-test	Student t-test	Student t-test	Student t-test	0.0465833	0.05201	0.0489462	0.28999	0.11418	0.43251	1.6591	1.23121	1.02194	-0.427889	-0.637153	-0.209264	UP		UP
EFEHRKAVPMAPAPASPGSSNDSSARSQERA	MAP1S	Q66K74	MAP1S;S759	Wilcoxon-test	Student t-test	Wilcoxon-test	Wilcoxon-test	Wilcoxon-test	Wilcoxon-test	0.384961	0.229358	0.000955566	0.728628	0.0135938	0.00778947	-0.937925	-1.10819	-2.37283	-0.170267	-1.43491	-1.26464			DOWN		DOWN	DOWN
DLHSELERSFLSEPSSPGRTKTTKGFKLGKH	VIRMA	Q69YN4	VIRMA;S1579	Wilcoxon-test	Wilcoxon-test	Wilcoxon-test	Wilcoxon-test	Wilcoxon-test	Wilcoxon-test	0.773012	0.0453307	0.329912	3.6478e-05	0.329912	7.11694e-08	0.252488	-1.35186	1.00513	-1.60435	0.752646	2.357		DOWN		DOWN		UP
EDGDEVLPSKSKAPGSPLSSEGAAGEGVRTL	RCSD1	B7ZKW8	RCSD1;S186	Student t-test	Student t-test	Student t-test	Student t-test	Student t-test	Welch t-test	0.989298	0.0572909	0.0551928	0.022599	0.0063967	0.28046	0.00838674	0.966429	1.44487	0.958043	1.43648	0.478441					UP
EPSTIARSLPTTVPESPNYRNTRTPRTPRTP	LARP1	E5RH50	LARP1;S569	Student t-test	Student t-test	Student t-test	Student t-test	Welch t-test	Welch t-test	0.0326428	0.250772	0.15859	0.103948	0.00816453	0.395455	1.87281	0.977943	0.730989	-0.894863	-1.14182	-0.246954	UP				DOWN
SPDRDKKKEQSEVSVSPRASKHHYSRSRSRS	RSRC2	Q7L4I2	RSRC2;S32	Student t-test	Student t-test	Student t-test	Student t-test	Welch t-test	Student t-test	0.0256197	0.927822	0.285267	1.11641e-05	0.00172462	0.19816	2.11631	0.0479004	0.589839	-2.06841	-1.52647	0.541939	UP			DOWN	DOWN
DRGVMAVTAVTATAASDRMESDSDSDKSSDN	HDGFL2	Q7Z4V5	HDGFL2;S137	Student t-test	Student t-test	Student t-test	Welch t-test	Student t-test	Student t-test	1	1	0.00943263	1	2.61668e-05	0.000732721	0.116979	0.318615	1.75387	0.201636	1.63689	1.43525			UP		UP	UP
CIRIALPAPRGSGTASDDEFENLRIKGPNAV	HUWE1	Q7Z6Z7	HUWE1;S1907	Wilcoxon-test	Student t-test	Student t-test	Wilcoxon-test	Wilcoxon-test	Student t-test	0.384961	0.107826	0.000481154	0.384961	0.00679058	0.0172292	0.29946	0.80237	1.43748	0.50291	1.13802	0.635113			UP		UP
KKAKQTGRLGSSGLGSASSIQAAVRQLEAEA	HUWE1	Q7Z6Z7	HUWE1;S3757	Student t-test	Student t-test	Student t-test	Student t-test	Student t-test	Student t-test	1	0.24547	0.243404	0.00253311	0.00261525	1	-0.267712	0.896086	0.921758	1.1638	1.18947	0.0256716				UP	UP
WRRSKSPKKKLGVSVSPSRARRRRKTSASSA	ZC3H18	E7ERS3	ZC3H18;S558	Welch t-test	Wilcoxon-test	Wilcoxon-test	Wilcoxon-test	Wilcoxon-test	Wilcoxon-test	7.43575e-05	0.702679	0.298646	0.000152198	0.699051	0.00507596	2.67835	0.0274894	1.70166	-2.65086	-0.97669	1.67417	UP			DOWN		UP
PGLEGRPERLPLVPESPRRMMTRSQDATFSP	ZC3HC1	C9J0I9	ZC3HC1;S278	Wilcoxon-test	Wilcoxon-test	Student t-test	Wilcoxon-test	Wilcoxon-test	Wilcoxon-test	0.423662	0.0658477	0.00652767	0.0658477	0.00624597	0.978591	0.211033	1.30859	1.2289	1.09756	1.01787	-0.0796918			UP		UP
ITLTPVRPDRTPRPASPGPSLPARSPSPPRR	MICALL2	Q8IY33	MICALL2;S649	Welch t-test	Welch t-test	Welch t-test	Student t-test	Student t-test	Student t-test	2.24295e-07	0.111159	0.243692	0.000158052	0.000158052	0.7481	-1.98684	-0.543703	-0.437809	1.44313	1.54903	0.105894	DOWN			UP	UP
SGSHNWGTVKDELTESPKYIQKQISYNYSDL	SERBP1	Q8NC51	SERBP1;S234	Student t-test	Student t-test	Student t-test	Student t-test	Student t-test	Student t-test	0.00451328	0.348841	0.0551522	0.00348572	0.0517716	0.348841	-1.64528	-0.634821	-0.964589	1.01046	0.680693	-0.329768	DOWN			UP
TQDTRSLKTQLSQGRSSPQLDPLRKSPTMEQ	LSM14A	Q8ND56	LSM14A;S182	Student t-test	Student t-test	Student t-test	Student t-test	Student t-test	Student t-test	0.00126467	0.134506	0.616176	0.00357353	0.0010775	0.182047	-1.75687	-0.869702	-0.31441	0.88717	1.44246	0.555291	DOWN				UP
QDTRSLKTQLSQGRSSPQLDPLRKSPTMEQA	LSM14A	Q8ND56	LSM14A;S183	Welch t-test	Student t-test	Welch t-test	Welch t-test	Student t-test	Welch t-test	0.134877	0.15212	0.15212	0.00216129	0.207002	0.0170149	-2.29054	-1.1911	-2.02893	1.09944	0.261606	-0.837831				UP
DKYKDLRRSARKRSASADNLTLPRWSPAIIS	CCNY	Q8ND76	CCNY;S326	Student t-test	Wilcoxon-test	Wilcoxon-test	Wilcoxon-test	Wilcoxon-test	Wilcoxon-test	0.374298	0.31908	0.682364	0.374298	0.173915	0.00372831	-0.564281	-0.72535	0.146739	-0.161069	0.711019	0.872089
NKERPVQSLKTSRDTSPSSGSAVSSSKVLDK	PPHLN1	F8WF16	PPHLN1;S138	Student t-test	Student t-test	Student t-test	Student t-test	Welch t-test	Welch t-test	0.828738	0.00813079	0.00813079	2.02193e-05	0.000613851	0.160684	-0.160417	-2.18786	-1.67376	-2.02744	-1.51335	0.514095		DOWN	DOWN	DOWN	DOWN
DVVLPAGVVVKQERLSPEVAPPAHRRPDHSG	SNIP1	Q8TAD8	SNIP1;S35	Student t-test	Student t-test	Student t-test	Student t-test	Student t-test	Student t-test	0.0182636	0.0450125	0.00242966	1	1	1	-1.26443	-1.04111	-1.21755	0.223317	0.0468769	-0.17644	DOWN	DOWN	DOWN
DRRDKKGGNYKKRKRSPSPSPTPEAKKKNAK	SMARCC2	Q8TAQ2	SMARCC2;S302	Student t-test	Student t-test	Student t-test	Student t-test	Welch t-test	Welch t-test	0.426946	0.147451	0.000116742	0.426946	0.000153091	0.00065628	-0.9627	-1.55661	-3.02615	-0.593908	-2.06345	-1.46954			DOWN		DOWN	DOWN
ADCKDFNRTPGSRQASPTEVVERLGPNTNPS	PUM2	Q8TB72	PUM2;S182	Student t-test	Wilcoxon-test	Welch t-test	Wilcoxon-test	Student t-test	Wilcoxon-test	0.00432713	0.00200277	0.152176	0.394486	0.237831	0.0413872	-1.65063	-1.81739	-1.26184	-0.166758	0.388792	0.555549	DOWN	DOWN
PAGFPKKASRTARIASDEEIQGTKDAVIQDL	PALLD	Q8WX93	PALLD;S893	Student t-test	Student t-test	Student t-test	Welch t-test	Welch t-test	Student t-test	0.446478	8.41158e-05	0.00972179	0.00154508	0.123647	0.00565724	-0.636676	-2.39633	-1.48448	-1.75965	-0.847801	0.911853		DOWN	DOWN	DOWN
QINKIQQDSGCKVQISPDSGGLPERSVSLTG	KHSRP	Q92945	KHSRP;S181	Student t-test	Student t-test	Student t-test	Student t-test	Welch t-test	Welch t-test	0.00277604	0.00712379	0.000590819	0.364608	0.0230979	0.10791	1.93997	1.65204	1.19154	-0.287935	-0.748425	-0.460491	UP	UP	UP
SRMDPESERALQAPHSPSKTDGKELAGTMDG	PBXIP1	F2Z2Z8	PBXIP1;S43	Student t-test	Student t-test	Student t-test	Student t-test	Student t-test	Student t-test	0.016944	0.0101587	0.00648514	0.615342	0.352953	0.465796	2.3415	2.57833	3.19469	0.23683	0.853193	0.616363	UP	UP	UP
SRSSQGKTEVKVKPASPVAQPKEEAKTETEF	RBM33	H0Y3K4	RBM33;S537	Student t-test	Student t-test	Wilcoxon-test	Student t-test	Wilcoxon-test	Wilcoxon-test	0.00831157	0.00450512	0.349504	0.881083	0.00203565	0.000185205	1.71296	1.76121	0.642229	0.048245	-1.07074	-1.11898	UP	UP			DOWN	DOWN
VPPVSPELRKPGPPLSPEIRSPAGSPELRKP	CHAMP1	Q96JM3	CHAMP1;S427	Student t-test	Student t-test	Student t-test	Student t-test	Student t-test	Welch t-test	0.251753	1	1	0.0117359	0.0808452	0.494584	-0.91067	0.182189	-0.230883	1.09286	0.679787	-0.413072				UP
GLGRAGDSAVLVLPPSPGPRSSRPSMDSEGG	PDLIM2	Q96JY6	PDLIM2;S197	Student t-test	Student t-test	Wilcoxon-test	Student t-test	Wilcoxon-test	Wilcoxon-test	0.961007	0.876901	0.132484	0.691468	0.00272151	1.13487e-05	-0.0204855	-0.325028	1.06872	-0.304543	1.08921	1.39375					UP	UP
RSSYSSPTSLSPRAGSPFSPPPSSSSLTGEA	PDLIM2	Q96JY6	PDLIM2;S134	Wilcoxon-test	Welch t-test	Student t-test	Wilcoxon-test	Wilcoxon-test	Student t-test	0.174367	0.0957232	0.0011167	0.000470898	3.49793e-11	0.000578075	-0.681662	0.948984	2.65582	1.63065	3.33749	1.70684			UP	UP	UP	UP
GSDEKKKERKRARGISPIVFDRSGSSASESY	YTHDC1	Q96MU7	YTHDC1;S308	Student t-test	Student t-test	Student t-test	Student t-test	Student t-test	Student t-test	1	1	0.178089	0.740655	0.032071	0.00284821	0.040592	-0.198826	0.569306	-0.239418	0.528714	0.768132
NTKRRLEGAKKAKADSPVNGLPKGRESRSRS	CCNL2	Q96S94	CCNL2;S369	Student t-test	Student t-test	Student t-test	Student t-test	Welch t-test	Welch t-test	0.732142	0.0163157	0.0913288	2.66802e-05	0.0711064	0.000507293	0.173896	2.11048	0.772033	1.93659	0.598138	-1.33845		UP		UP		DOWN
DRDRDHERRPIERSQSPVHLRRPQSPGASPS	SPEN	Q96T58	SPEN;S727	Student t-test	Student t-test	Wilcoxon-test	Student t-test	Wilcoxon-test	Wilcoxon-test	0.0419643	0.00498915	0.155003	0.288584	0.154736	0.00498915	1.3602	1.6828	0.822366	0.322601	-0.537838	-0.860439	UP	UP
TSKTPPQEELPTRVSSPVFGATSSIKSGLDL	RBBP8	F6Q6H0	RBBP8;S327	Student t-test	Student t-test	Student t-test	Student t-test	Student t-test	Student t-test	0.000359129	0.000854657	0.000405276	0.916252	0.916252	0.667037	2.36354	2.15702	2.51883	-0.20652	0.155286	0.361806	UP	UP	UP
TPSGILTPHALGSRNSPGSQVASNPRQAAYE	XRN2	Q9H0D6	XRN2;S448	Student t-test	Student t-test	Student t-test	Student t-test	Welch t-test	Welch t-test	0.0671774	0.00869473	0.0561339	0.806576	0.0671774	0.00238005	1.88762	1.99379	0.916015	0.106165	-0.971609	-1.07777		UP				DOWN
KEKTPSPKEEDEEPESPPEKKTSTSPPPEKS	NUCKS1	Q9H1E3	NUCKS1;S214	Student t-test	Student t-test	Welch t-test	Student t-test	Welch t-test	Student t-test	0.264044	0.00866726	0.264044	0.00866726	0.147191	0.264044	-1.08223	-2.73375	-2.08385	-1.65152	-1.00162	0.649904		DOWN		DOWN
EEAGEEEEKEIAIVHSDAEKEQEEEEQKQEM	PNN	Q9H307	PNN;S347	Student t-test	Student t-test	Student t-test	Student t-test	Student t-test	Student t-test	1	0.174605	1	0.241645	1	0.0160965	-0.371955	-0.859068	-0.155019	-0.487113	0.216936	0.704049
GGGRGRGSLLLRRGFSDSGGGPPAKQRDLEG	PNN	Q9H307	PNN;S66	Student t-test	Student t-test	Student t-test	Student t-test	Student t-test	Welch t-test	0.377748	0.308273	0.00519611	0.377748	0.0069868	0.283421	0.512215	0.785886	1.19896	0.27367	0.68674	0.413069			UP
_________MASGEHSPGSGAARRPLHSAQA	RNPEP	A6NKB8	RNPEP;S7	Student t-test	Student t-test	Wilcoxon-test	Student t-test	Wilcoxon-test	Wilcoxon-test	0.114111	0.00213898	0.395387	0.208477	0.025101	7.11694e-08	-1.10778	-1.54867	-0.0645479	-0.440885	1.04324	1.48412		DOWN			UP	UP
KEESHSNDQSPQIRASPSPQPSSQPLQIHRQ	EML4	Q9HC35	EML4;S144	Student t-test	Student t-test	Student t-test	Welch t-test	Student t-test	Student t-test	0.195466	1	1	0.000917693	0.00640165	1	-1.51996	0.118729	0.0963155	1.63869	1.61628	-0.0224135				UP	UP
ESHSNDQSPQIRASPSPQPSSQPLQIHRQTP	EML4	Q9HC35	EML4;S146	Student t-test	Student t-test	Student t-test	Student t-test	Student t-test	Student t-test	0.0110287	0.475794	0.0419055	5.03835e-05	0.475794	0.00415286	-2.15851	-0.42144	-1.63855	1.73707	0.519967	-1.21711	DOWN		DOWN	UP		DOWN
_______MNTAPSRPSPTRRDPYGFGDSRDS	NCOA5	Q9HCD5	NCOA5;S9	Student t-test	Welch t-test	Welch t-test	Student t-test	Student t-test	Student t-test	0.122861	0.166407	0.417126	0.417126	0.385277	0.00267933	-1.4874	-1.86004	-1.0016	-0.372638	0.485796	0.858435
RGQEEAGAGGRARSWSPPPEVSRSAHVPSLQ	ACSS2	F8WCJ4	ACSS2;S30	Student t-test	Student t-test	Student t-test	Student t-test	Student t-test	Student t-test	1	1	0.229576	1	0.0151817	0.0151817	0.183582	0.151069	-1.31667	-0.0325131	-1.50025	-1.46774					DOWN	DOWN
SKQHRVSRRAQQRAESPESSAIESTQSTPQK	PDS5B	Q9NTI5	PDS5B;S1358	Student t-test	Wilcoxon-test	Student t-test	Wilcoxon-test	Student t-test	Wilcoxon-test	0.983728	0.00769104	0.157496	9.3393e-07	0.0258277	0.00446635	-0.0127315	-1.98099	-1.01366	-1.96826	-1.00093	0.96733		DOWN		DOWN	DOWN
ESIKKSEEKKRISSKSPGHMVILDQTKGDHC	SLTM	Q9NWH9	SLTM;S553	Student t-test	Student t-test	Wilcoxon-test	Student t-test	Wilcoxon-test	Wilcoxon-test	0.00351562	0.00263236	0.0474598	0.451223	0.451223	0.0711203	-1.90495	-2.32346	-1.35447	-0.418512	0.550482	0.968995	DOWN	DOWN	DOWN
STRQKSPEIHRRIDISPSTLRKHTRLAGEER	BCLAF1	Q9NYF8	BCLAF1;S658	Wilcoxon-test	Wilcoxon-test	Welch t-test	Wilcoxon-test	Wilcoxon-test	Wilcoxon-test	0.472553	0.269014	0.662148	0.662148	0.313427	0.0443715	-1.05082	-1.30763	-0.800443	-0.256813	0.250375	0.507188
SAKNTPSQHSHSIQHSPERSGSGSVGNGSSR	BCLAF1	Q9NYF8	BCLAF1;S268	Student t-test	Student t-test	Welch t-test	Student t-test	Student t-test	Welch t-test	0.103629	1	0.292899	0.00301076	1	0.000284229	-1.50836	-0.224383	-1.54354	1.28398	-0.0351721	-1.31915				UP		DOWN
AAAAAAKMDGKESKGSPVFLPRKENSSVEAK	CDK12	J3QSD7	CDK12;S422	Student t-test	Student t-test	Wilcoxon-test	Student t-test	Wilcoxon-test	Wilcoxon-test	1	0.426229	1	1	0.257893	0.00188055	-0.451975	-0.690978	0.292313	-0.239004	0.744288	0.983291
SNSVVPPPQGGSGRGSPSGGSTAEASDTLSI	NHSL3	Q9P206	NHSL3;S404	Student t-test	Student t-test	Wilcoxon-test	Student t-test	Wilcoxon-test	Wilcoxon-test	1	1	0.0321283	0.599352	0.00272151	0.00256199	-0.376815	0.0152329	0.807097	0.392048	1.18391	0.791864					UP
KQRPSARNLKGHRSLSPSSNSAFSRTSLSVD	JCAD	Q9P266	JCAD;S757	Student t-test	Student t-test	Student t-test	Student t-test	Student t-test	Student t-test	0.0161562	0.706949	0.00644168	0.000551633	0.706949	3.09088e-05	1.47736	0.223117	1.80509	-1.25424	0.327726	1.58197	UP		UP	DOWN		UP
GSPTSPRASLGTGTASPRTSLEVSPNPEPPE	BIN2	S4R418	BIN2;S431	Welch t-test	Student t-test	Student t-test	Student t-test	Welch t-test	Student t-test	0.0137553	1	1	0.0013002	0.0016488	1	1.44859	-0.190816	-0.189619	-1.6394	-1.63821	0.00119684	UP			DOWN	DOWN
LPASLSANNTPTRRVSPLNLSSVTP______	CDC23	Q9UJX2	CDC23;S588	Student t-test	Student t-test	Student t-test	Student t-test	Student t-test	Student t-test	0.781102	0.815921	0.588622	0.262924	0.00402996	0.324124	-0.486636	0.121585	0.619306	0.608221	1.10594	0.497721					UP
GGREDLESSGLQRRNSSEASSGDFLDLKGEG	JPT1	J3KSH8	JPT1;S41	Student t-test	Student t-test	Student t-test	Welch t-test	Student t-test	Welch t-test	0.0118042	1	0.0118042	0.000198219	1	0.000255523	-1.87169	0.00163094	-1.8282	1.87332	0.0434977	-1.82983	DOWN		DOWN	UP		DOWN
SSERTRVRANSKSEGSPVLPHEPAKVKPEES	TNIK	Q9UKE5	TNIK;S769	Student t-test	Student t-test	Student t-test	Student t-test	Welch t-test	Student t-test	0.853636	0.436745	0.0348233	0.853636	0.0572867	0.0688929	-0.494071	-0.785351	-1.51807	-0.29128	-1.024	-0.73272			DOWN
RDDFYDRLFDYRGRLSPVPVPRAVPVKRPRV	RALY	Q9UKM9	RALY;S135	Student t-test	Student t-test	Wilcoxon-test	Student t-test	Wilcoxon-test	Wilcoxon-test	0.761181	1	1	0.241475	0.00221361	0.241475	-0.430245	-0.0113562	0.451993	0.418889	0.882239	0.46335
VSITIDDPVRTAQVPSPPRGKISNIVHISNL	ACIN1	S4R3H4	ACIN1;S946	Student t-test	Student t-test	Welch t-test	Student t-test	Student t-test	Student t-test	1	1	0.59545	1	0.00371759	0.00820999	-0.0459699	-0.312967	-1.82632	-0.266997	-1.78035	-1.51335					DOWN	DOWN
RNSESESNKVAAETQSPSLFGSTKLQQESTF	NUP50	Q9UKX7	NUP50;S221	Student t-test	Student t-test	Student t-test	Student t-test	Student t-test	Student t-test	0.236172	0.886926	0.0329071	0.0397297	0.237155	0.00108743	0.910361	-0.09272	1.42982	-1.00308	0.51946	1.52254			UP	DOWN		UP
SERSGQQIVGPPRKKSPNELVDDLFKGAKEH	NSFL1C	F2Z2K0	NSFL1C;S114	Student t-test	Student t-test	Student t-test	Student t-test	Student t-test	Welch t-test	0.310537	0.269531	0.985783	0.985783	0.00135002	0.000114806	-0.786259	-0.903531	0.245588	-0.117272	1.03185	1.14912					UP	UP
DAVEKAGMSSNQSISSPVLDAVPRTPSRERS	SRRM2	Q9UQ35	SRRM2;S1404	Student t-test	Student t-test	Student t-test	Student t-test	Welch t-test	Welch t-test	1	1	0.0830505	1	0.0318578	0.0653266	0.084048	-0.161349	-0.95039	-0.245397	-1.03444	-0.789041					DOWN
ASRSPIRQDRGEFSASPMLKSGMSPEQSRFQ	SRRM2	Q9UQ35	SRRM2;S1124	Student t-test	Student t-test	Wilcoxon-test	Student t-test	Wilcoxon-test	Wilcoxon-test	0.310281	0.240039	0.0489462	0.240039	0.00200418	0.240039	0.323577	0.725033	1.1372	0.401457	0.813624	0.412167			UP
DSRSLSYSPVERRRPSPQPSPRDQQSSSSER	SRRM2	Q9UQ35	SRRM2;S2702	Student t-test	Wilcoxon-test	Student t-test	Wilcoxon-test	Student t-test	Wilcoxon-test	0.256135	0.000220236	0.0047162	5.54741e-07	0.0810421	2.29021e-05	0.471829	3.68273	0.970488	3.2109	0.49866	-2.71224		UP		UP		DOWN
EDKDKDKKEKSATRPSPSPERSSTGPEPPAP	SRRM2	Q9UQ35	SRRM2;S351	Welch t-test	Wilcoxon-test	Wilcoxon-test	Wilcoxon-test	Wilcoxon-test	Wilcoxon-test	0.113118	1	0.113118	0.000370087	1	0.000697173	-3.07959	-0.479057	-2.9573	2.60053	0.122287	-2.47825				UP		DOWN
SPRKPIDSLRDSRSLSYSPVERRRPSPQPSP	SRRM2	Q9UQ35	SRRM2;S2692	Student t-test	Student t-test	Student t-test	Student t-test	Student t-test	Student t-test	0.636396	0.529467	0.881626	0.000573492	0.529467	0.0347363	0.475771	-0.637027	0.0624339	-1.1128	-0.413337	0.699461				DOWN
RKPIDSLRDSRSLSYSPVERRRPSPQPSPRD	SRRM2	Q9UQ35	SRRM2;S2694	Student t-test	Student t-test	Student t-test	Student t-test	Student t-test	Student t-test	0.000643793	0.00162155	0.0115258	0.858511	0.858511	0.730343	-1.96757	-2.10956	-1.74169	-0.141992	0.225883	0.367875	DOWN	DOWN	DOWN
FSRPSMSPTPLDRCRSPGMLEPLGSSRTPMS	SRRM2	Q9UQ35	SRRM2;S2132	Student t-test	Wilcoxon-test	Student t-test	Wilcoxon-test	Student t-test	Wilcoxon-test	1	0.498094	1	0.0474767	1	0.0474767	-0.122782	0.881275	-0.16747	1.00406	-0.044688	-1.04875				UP		DOWN
RSRSRASPATHRRSRSRTPLISRRRSRSRTS	SRRM2	Q9UQ35	SRRM2;S1878	Wilcoxon-test	Wilcoxon-test	Welch t-test	Wilcoxon-test	Wilcoxon-test	Wilcoxon-test	0.00838702	0.317987	0.0746575	0.317987	6.67668e-08	0.00016948	2.04529	1.13191	-1.24168	-0.913387	-3.28697	-2.37359	UP				DOWN	DOWN
RSRSRASPVSRRRSRSRTPPVTRRRSRSRTP	SRRM2	Q9UQ35	SRRM2;S1925	Student t-test	Student t-test	Student t-test	Student t-test	Student t-test	Student t-test	1	0.60347	1	0.396144	0.819287	0.0184671	-0.165463	-0.623295	0.0965625	-0.457832	0.262026	0.719858
LQSKSQTSPKGGRSRSSSPVTELASRSPIRQ	SRRM2	Q9UQ35	SRRM2;S1101	Student t-test	Student t-test	Student t-test	Welch t-test	Student t-test	Student t-test	0.048396	1	1	0.000351288	0.0031456	1	-1.31865	0.183243	-0.0343346	1.50189	1.28431	-0.217577	DOWN			UP	UP
QSKSQTSPKGGRSRSSSPVTELASRSPIRQD	SRRM2	Q9UQ35	SRRM2;S1102	Student t-test	Student t-test	Student t-test	Student t-test	Student t-test	Student t-test	0.643228	0.0953701	0.330759	0.0138723	0.330759	0.330759	-0.314323	-1.45915	-0.937351	-1.14483	-0.623028	0.521803				DOWN
ADSRTPAAAAAMNLASPRTAVAPSAVNLADP	SRRM2	Q9UQ35	SRRM2;S2272	Student t-test	Student t-test	Student t-test	Student t-test	Student t-test	Student t-test	0.104423	0.36997	0.167613	0.00319588	0.21045	0.140579	1.62942	0.408454	0.999584	-1.22097	-0.629838	0.59113				DOWN
PRVPLSAYERVSGRTSPPLLDRARSRTPPSA	SRRM2	Q9UQ35	SRRM2;S2398	Wilcoxon-test	Wilcoxon-test	Welch t-test	Wilcoxon-test	Wilcoxon-test	Wilcoxon-test	1	1	0.116837	1	0.00396139	0.00173841	0.0163238	0.319232	-2.44032	0.302908	-2.45665	-2.75956					DOWN	DOWN
QASVGLLDTPRSRERSPSPLRGNVVPSPLPT	CARHSP1	H3BTK3	CARHSP1;S30	Wilcoxon-test	Wilcoxon-test	Student t-test	Wilcoxon-test	Wilcoxon-test	Wilcoxon-test	0.726407	0.726407	6.39133e-05	0.363524	0.363524	4.65587e-05	-0.67291	0.411669	-2.46061	1.08458	-1.7877	-2.87228			DOWN			DOWN
YGTGSASRASAVSELSPRERSPALKSPLQSV	THRAP3	Q9Y2W1	THRAP3;S243	Wilcoxon-test	Student t-test	Wilcoxon-test	Wilcoxon-test	Wilcoxon-test	Wilcoxon-test	0.628911	0.668172	0.628911	0.304253	0.00969188	0.628911	-0.0645737	0.189802	0.647284	0.254376	0.711858	0.457482
AKNKKSPEIHRRIDISPSTFRKHGLAHDEMK	THRAP3	Q9Y2W1	THRAP3;S682	Student t-test	Student t-test	Student t-test	Student t-test	Student t-test	Student t-test	0.754652	0.548919	0.754652	0.754652	0.0107431	0.00139985	-0.343439	-0.465537	0.247136	-0.122098	0.590575	0.712672
GSGSLSPSKKSPVGKSPPSTGSTYGSSQKEE	THRAP3	Q9Y2W1	THRAP3;S320	Student t-test	Student t-test	Wilcoxon-test	Student t-test	Wilcoxon-test	Wilcoxon-test	0.808614	0.622609	0.00135903	0.162502	2.08156e-06	2.54875e-05	0.14831	-0.566126	-2.18109	-0.714435	-2.3294	-1.61496			DOWN		DOWN	DOWN
AESREERMGGAGGEGSDDDTSLT________	STARD10	Q9Y365	STARD10;S284	Student t-test	Student t-test	Student t-test	Student t-test	Welch t-test	Welch t-test	0.154061	0.767256	0.0448091	0.000146709	0.767256	3.71158e-05	1.21823	-0.511459	0.974154	-1.72969	-0.244079	1.48561				DOWN		UP
GKEPKVSAGEPGSHPSPAPRRSPAGNKQADG	FARP1	Q9Y4F1	FARP1;S427	Student t-test	Student t-test	Student t-test	Student t-test	Student t-test	Student t-test	0.0157799	0.00974966	0.0258562	0.916361	0.0608779	0.0608779	-1.87522	-1.83946	-1.15018	0.0357604	0.725043	0.689283	DOWN	DOWN	DOWN
MDNMTSSAQIIQRSFSSPENFQRQAVMNSAL	RBM7	G3V1T9	RBM7;S16	Student t-test	Student t-test	Student t-test	Welch t-test	Student t-test	Welch t-test	0.00363287	1	0.00248593	0.00363287	1	0.00248593	1.71976	0.428525	1.804	-1.29123	0.0842438	1.37548	UP		UP	DOWN		UP
RPSTEEPVRRPQRPRSPPLPAVIRNAPSRPP	MORC2	Q9Y6X9	MORC2;S615	Student t-test	Student t-test	Wilcoxon-test	Student t-test	Wilcoxon-test	Wilcoxon-test	1	1	0.206636	1	0.0405287	0.0642197	0.0831892	0.325547	1.2429	0.242358	1.15971	0.917349					UP
SRTPEPKKIKKAASPSPQSVRRVSSSRSVSG	SRRM1	A0A0S2Z4Z6	SRRM1;S754	Student t-test	Welch t-test	Welch t-test	Student t-test	Welch t-test	Student t-test	0.000655994	0.0670536	0.0984226	0.856494	0.265727	0.230465	-2.57846	-2.53124	-2.16664	0.047225	0.411829	0.364604	DOWN
GRTSVTKHKGTEKRESPSPAPKPRKVELSES	SRRM1	A0A0S2Z4Z6	SRRM1;S450	Student t-test	Wilcoxon-test	Student t-test	Wilcoxon-test	Student t-test	Wilcoxon-test	0.162838	0.00428427	0.0136766	0.00232939	0.162838	0.0234859	1.06916	3.3524	1.66336	2.28324	0.594194	-1.68904		UP	UP	UP		DOWN
RESPSPAPKPRKVELSESEEDKGGKMAAADS	SRRM1	A0A0S2Z4Z6	SRRM1;S463	Student t-test	Student t-test	Student t-test	Student t-test	Welch t-test	Welch t-test	0.978628	0.978628	0.0063799	0.978628	0.0132613	0.000177267	-0.615261	-0.142117	-1.90122	0.473144	-1.28596	-1.75911			DOWN		DOWN	DOWN
KRTSSPPRKTRRLSPSASPPRRRHRPSPPAT	SRRM1	A0A0S2Z4Z6	SRRM1;S391	Student t-test	Student t-test	Student t-test	Student t-test	Student t-test	Welch t-test	0.0131131	0.910608	0.0627606	0.00042163	0.266328	0.00913876	-2.11115	-0.094691	-1.51703	2.01645	0.594118	-1.42234	DOWN			UP		DOWN
RRSPSPPPTRRRRSPSPAPPPRRRRTPTPPP	SRRM1	A0A0S2Z4Z6	SRRM1;S576	Student t-test	Wilcoxon-test	Wilcoxon-test	Wilcoxon-test	Wilcoxon-test	Wilcoxon-test	0.0525782	0.951991	0.203918	0.00446067	0.403273	0.0571111	-1.88279	0.0376144	-1.35241	1.9204	0.530378	-1.39003				UP
SPTPQQSNRTRKSRVSVSPGRTSGKVTKHKG	SRRM1	A0A0S2Z4Z6	SRRM1;S429	Wilcoxon-test	Wilcoxon-test	Welch t-test	Wilcoxon-test	Wilcoxon-test	Wilcoxon-test	0.577441	0.642924	0.0622811	0.642924	0.00299302	1.98455e-05	-1.16567	-0.824486	-3.72886	0.341186	-2.56319	-2.90437					DOWN	DOWN
TPQQSNRTRKSRVSVSPGRTSGKVTKHKGTE	SRRM1	A0A0S2Z4Z6	SRRM1;S431	Wilcoxon-test	Wilcoxon-test	Wilcoxon-test	Wilcoxon-test	Wilcoxon-test	Wilcoxon-test	1	1	0.00602538	0.688605	0.0135938	5.16196e-05	-0.527777	0.103147	-2.92478	0.630924	-2.397	-3.02793			DOWN		DOWN	DOWN
LKVPKPEPIPEPKEPSPEKNSKKEKEKEKTR	SRRM1	A0A0S2Z4Z6	SRRM1;S260	Student t-test	Student t-test	Student t-test	Welch t-test	Welch t-test	Student t-test	0.0217802	0.00410531	0.0869675	0.557856	0.0370833	0.0370833	2.04303	1.82016	0.996531	-0.22287	-1.04649	-0.823625	UP	UP			DOWN
ELAEVEENKKMSQPGSPSPKTPTPSTPGDTQ	CHD4	A0A2R8Y4X2	CHD4;S885	Student t-test	Student t-test	Student t-test	Student t-test	Welch t-test	Welch t-test	0.466221	0.0386165	0.0587588	0.0121968	0.677114	0.00524207	0.612567	1.90798	0.72977	1.29541	0.117202	-1.17821		UP		UP		DOWN
SHTPTPSTPAGFRAVSPAVPFSRSRQPSPLL	CIC	I3L2J0	CIC;S768	Student t-test	Student t-test	Student t-test	Student t-test	Student t-test	Student t-test	1	1	1	0.0094159	0.0321077	1	-0.494897	0.45263	0.229336	0.947528	0.724233	-0.223294
SPTPQQSNRTRKSRVSVSPGRTSVTKHKGTE	SRRM1	A0A994J7H1	SRRM1;S429	Wilcoxon-test	Student t-test	Student t-test	Wilcoxon-test	Wilcoxon-test	Welch t-test	1	1	6.1312e-06	1	0.00179556	1.99316e-07	-0.634386	-0.0626181	-3.18062	0.571767	-2.54623	-3.118			DOWN		DOWN	DOWN
TPQQSNRTRKSRVSVSPGRTSVTKHKGTEKR	SRRM1	A0A994J7H1	SRRM1;S431	Wilcoxon-test	Wilcoxon-test	Wilcoxon-test	Wilcoxon-test	Wilcoxon-test	Wilcoxon-test	1	1	0.192892	1	0.439883	0.019162	-0.62071	-0.0112617	-2.09101	0.609448	-1.4703	-2.07975						DOWN
TTGVATTQSPTPRSHSPSASQSGSQLRNRSV	LMO7	E9PMS6	LMO7;S1185	Student t-test	Student t-test	Student t-test	Student t-test	Student t-test	Student t-test	0.029773	0.000440773	0.00136341	0.0910122	0.337349	0.325519	-1.40518	-2.00192	-1.66053	-0.596741	-0.255354	0.341387	DOWN	DOWN	DOWN
__MAGAGSAAVSGAGTPVAGPTGRDLFAEGL	SNAPIN	O95295	SNAPIN;T14	Student t-test	Student t-test	Wilcoxon-test	Student t-test	Wilcoxon-test	Wilcoxon-test	1	1	0.27189	1	0.0636535	0.0294528	0.255401	0.252046	1.07898	-0.00335497	0.823582	0.826937
PSQRRATRSGAQASSTPLSPTRITRLQEKED	LMNA	P02545	LMNA;T19	Student t-test	Student t-test	Student t-test	Student t-test	Student t-test	Student t-test	0.0788327	0.177344	0.000603335	0.0788327	0.035048	5.77903e-06	1.84745	0.924999	3.09196	-0.922448	1.24451	2.16696			UP		UP	UP
_____MSETAPAETATPAPVEKSPAKKKATK	H1-5	P16401	H1-5;T11	Wilcoxon-test	Student t-test	Student t-test	Wilcoxon-test	Wilcoxon-test	Student t-test	0.0899162	0.232278	1	1	0.0147577	0.0881579	-1.43875	-1.02872	-0.0243535	0.41003	1.41439	1.00436					UP
____________MSETAPLAPTIPAPAEKTP	H1-3	P16402	H1-3;T4	Student t-test	Student t-test	Student t-test	Student t-test	Student t-test	Student t-test	0.0161629	0.715661	0.985863	0.0172056	0.000126186	0.411162	-1.80015	-0.607615	-0.00932492	1.19254	1.79083	0.59829	DOWN			UP	UP
______MSETAPLAPTIPAPAEKTPVKKKAK	H1-3	P16402	H1-3;T10	Student t-test	Student t-test	Student t-test	Student t-test	Student t-test	Student t-test	0.0213026	1	1	0.000387999	0.018937	1	-1.61155	-0.17061	-0.49122	1.44094	1.12033	-0.320609	DOWN			UP	UP
TPVPPRMGSRAGGPTTPLSPTRLSRLQEKEE	LMNB1	P20700	LMNB1;T20	Student t-test	Student t-test	Student t-test	Welch t-test	Student t-test	Student t-test	2.3426e-05	0.000142819	2.3426e-05	0.492542	0.110743	0.355365	2.76269	2.99951	3.54691	0.236819	0.784219	0.5474	UP	UP	UP
MSPLSETEMALGKDVTPPPETEVVLIKNVCL	MAP4	A0A804HKE7	MAP4;T521	Wilcoxon-test	Wilcoxon-test	Wilcoxon-test	Student t-test	Student t-test	Student t-test	0.0318513	0.0969621	0.891607	0.0680902	0.000833871	0.0677353	-1.10342	-0.564203	0.00818445	0.539214	1.1116	0.572388	DOWN				UP
FAGWLCKTLRLNQPGTPTRTAV_________	MAP2K2	M0R1B6	MAP2K2;T98	Wilcoxon-test	Student t-test	Welch t-test	Wilcoxon-test	Wilcoxon-test	Student t-test	0.186295	0.00164292	0.320423	0.543454	0.0755564	0.00706653	-1.78961	-2.14321	-1.27387	-0.353604	0.515735	0.869338		DOWN
SKGPPDFSSDEEREPTPVLGSGAAAAGRSRA	TMPO	G5E972	TMPO;T74	Wilcoxon-test	Student t-test	Student t-test	Wilcoxon-test	Wilcoxon-test	Student t-test	0.0318257	0.0011059	0.0318257	0.903377	0.0318257	0.0857593	-3.58785	-3.45751	-2.50678	0.130341	1.08107	0.950732	DOWN	DOWN	DOWN		UP
ATMATPLPGRAGGPATPLSPTRLSRLQEKEE	LMNB2	Q03252	LMNB2;T34	Student t-test	Student t-test	Student t-test	Student t-test	Student t-test	Student t-test	0.0310313	0.0310313	0.000112639	0.722717	0.00456746	0.000840145	1.23178	1.13296	2.2523	-0.0988228	1.02052	1.11935	UP	UP	UP		UP	UP
GRRIRVDYSITKRAHTPTPGIYMGRPTHSGG	TRA2A	Q13595	TRA2A;T202	Student t-test	Wilcoxon-test	Welch t-test	Wilcoxon-test	Welch t-test	Wilcoxon-test	0.00496689	0.00793192	0.158318	0.754862	0.158318	0.114985	-1.95377	-1.89136	-1.45895	0.0624074	0.494817	0.43241	DOWN	DOWN
YYLDLSDHKYLLEGATLFNKEEHHYSAAFQI	C14orf28	G3V4G8	C14orf28;T227	Student t-test	Wilcoxon-test	Student t-test	Wilcoxon-test	Welch t-test	Wilcoxon-test	0.518055	0.138865	1	1	0.180371	0.0204012	1.09868	1.24201	0.180675	0.14333	-0.918005	-1.06133						DOWN
ARKRNLALDEAGQRSTM______________	CYBRD1	Q53TN4	CYBRD1;T285	Student t-test	Student t-test	Student t-test	Welch t-test	Welch t-test	Student t-test	5.43617e-07	0.193306	0.119284	0.000176703	0.0536165	0.336974	-3.24234	-1.40726	-1.95081	1.83509	1.29154	-0.543551	DOWN			UP
FGNSTGGFDGQARQPTPPFFGRDRSPLRRSP	RBM14	Q96PK6	RBM14;T206	Student t-test	Student t-test	Wilcoxon-test	Student t-test	Wilcoxon-test	Wilcoxon-test	0.0427386	0.227077	0.000351922	0.227077	0.0135938	0.000351922	1.04855	0.676246	1.71415	-0.372309	0.665591	1.0379	UP		UP			UP
PDPKDTIIDVVGAPLTPNSRKRRESASSSSS	DMAP1	Q9NPF5	DMAP1;T445	Student t-test	Wilcoxon-test	Student t-test	Wilcoxon-test	Student t-test	Wilcoxon-test	1	1	0.0167229	1	0.000206713	0.0123751	0.0367267	0.198275	0.968726	0.161548	0.931999	0.770451
SHSGSISPYPKVKAQTPPGPSLSGSKSPCPQ	SRRM2	Q9UQ35	SRRM2;T1003	Student t-test	Student t-test	Student t-test	Student t-test	Student t-test	Student t-test	0.379988	0.801519	0.801519	0.00482326	0.530255	0.170768	0.616009	-0.194656	0.315483	-0.810666	-0.300526	0.510139
RSATPPATRNHSGSRTPPVALNSSRMSCFSR	SRRM2	Q9UQ35	SRRM2;T2104	Student t-test	Student t-test	Student t-test	Student t-test	Welch t-test	Welch t-test	0.242544	0.363321	0.0103033	0.363321	1.8575e-05	5.36707e-05	1.45354	0.767178	-0.989601	-0.686364	-2.44314	-1.75678					DOWN	DOWN
RSRASPATHRRSRSRTPLISRRRSRSRTSPV	SRRM2	Q9UQ35	SRRM2;T1880	Wilcoxon-test	Wilcoxon-test	Welch t-test	Wilcoxon-test	Wilcoxon-test	Wilcoxon-test	0.0376405	0.31477	0.31477	0.0376405	1.31406e-08	0.00018599	2.29901	0.975331	-1.22164	-1.32368	-3.52066	-2.19697	UP			DOWN	DOWN	DOWN
SPRVPLSAYERVSGRTSPPLLDRARSRTPPS	SRRM2	Q9UQ35	SRRM2;T2397	Wilcoxon-test	Wilcoxon-test	Wilcoxon-test	Wilcoxon-test	Wilcoxon-test	Wilcoxon-test	1	1	0.351946	0.399973	0.257893	0.0106928	-0.504267	0.399574	-1.98568	0.903841	-1.48141	-2.38525						DOWN
TKSRSPSPAPEKKEKTPELPEPSVKVKEPSV	SRRM1	A0A0S2Z4Z6	SRRM1;T220	Student t-test	Student t-test	Student t-test	Student t-test	Student t-test	Student t-test	1	1	0.787305	1	0.0669539	0.026695	-0.23754	-0.251608	0.620716	-0.0140677	0.858256	0.872323
