# Supplementary material for: Unveiling unique protein and phosphorylation signatures in lung adenocarcinomas with and without ALK, EGFR, and KRAS genetic alterations
Source: Mol Oncol. 2025 Jul 7;19(11):3243–65. doi: 10.1002/1878-0261.70091 (PMC12591317; doi:10.1002/1878-0261.70091)
Supplement: Supplementary file 7 — Table S6. The combined score of substrates and the predicted kinase‐substrate scores. [file MOL2-19-3243-s001.xlsx]

## Sheet: Table S6
						Table S6. The combined score of substrates and the predicted kinase-substrate scores.

## Sheet: Combined Scores
	AKT1	AKT2	AURKB	CAMK1	CDC42BPA	CDK1	CDK14	CDK2	CDK5	CHEK1	CHEK2	CSNK2A1	DYRK1A	DYRK2	HIPK2	MAPK1	MAPK3	MAPKAPK2	MELK	PAK1	PLK1	PRKACA	PRKCA	PRKCQ	PRKDC	ROCK1	RPS6KA1	RPS6KB1	RPS6KB2	UHMK1
AHSG;S138;	0.353846	0.378266	0.466179	0.453082	0.472875	0.426568	0.444757	0.460789	0.472682	0.550156	0.541185	0.565896	0.456559	0.518259	0.461939	0.515086	0.510035	0.451861	0.456839	0.598531	0.603217	0.417393	0.603836	0.370176	0.552845	0.376	0.454515	0.43573	0.417084	0.444397
ZNF316;S10;	0.307778	0.308473	0.447344	0.398269	0.391167	0.597471	0.491918	0.722404	0.686092	0.593164	0.526788	0.507002	0.555403	0.449406	0.644614	0.563478	0.559094	0.4986	0.661669	0.519687	0.638772	0.450112	0.524066	0.462196	0.649483	0.349993	0.473809	0.505343	0.470359	0.352071
EIF3C;S166;	0.327613	0.351588	0.43969	0.43381	0.3749	0.311442	0.480482	0.508563	0.353931	0.617947	0.483583	0.623649	0.339042	0.250938	0.325503	0.309303	0.309321	0.492441	0.48085	0.38906	0.629849	0.436676	0.54619	0.477913	0.494028	0.308883	0.450051	0.428331	0.395066	0.277818
EIF3C;S39;	0.468738	0.438223	0.396181	0.499126	0.499532	0.501892	0.458921	0.349203	0.43539	0.519776	0.520511	0.637441	0.450184	0.434837	0.434046	0.461565	0.474708	0.567036	0.359269	0.502435	0.693718	0.483517	0.647327	0.443084	0.541509	0.403402	0.389757	0.360299	0.448128	0.56669
NOP56;S520;	0.445738	0.448066	0.399369	0.446206	0.445229	0.514643	0.475974	0.310162	0.468436	0.386726	0.532108	0.696969	0.44444	0.538044	0.491333	0.539905	0.557046	0.474573	0.411578	0.590043	0.748897	0.465495	0.632689	0.466818	0.563434	0.426799	0.374786	0.372964	0.415347	0.621437
TP53I11;S14;	0.452729	0.49813	0.504481	0.5361	0.30157	0.438141	0.674583	0.387225	0.489608	0.542393	0.579031	0.561778	0.478019	0.529376	0.40237	0.472763	0.491052	0.516819	0.565101	0.680967	0.640403	0.638031	0.54908	0.495485	0.833514	0.364923	0.462571	0.426979	0.540609	0.5653
SCAMP2;S319;	0.651779	0.612088	0.509046	0.751729	0.561873	0.467085	0.426321	0.32859	0.368857	0.535758	0.618535	0.415748	0.531079	0.555706	0.467938	0.477174	0.483215	0.668205	0.429156	0.576359	0.439478	0.568506	0.698054	0.470407	0.499119	0.558924	0.496951	0.471976	0.493395	0.497221
SCAMP2;S320;	0.381914	0.406014	0.446939	0.443222	0.329491	0.345893	0.476155	0.393066	0.49398	0.483858	0.438532	0.503899	0.283732	0.447563	0.394766	0.430612	0.444576	0.40637	0.457647	0.589224	0.575456	0.48959	0.514216	0.49375	0.637118	0.339807	0.454327	0.43548	0.526247	0.448508
HTATSF1;S616;	0.343566	0.362151	0.47426	0.511322	0.401606	0.398648	0.627134	0.419067	0.458541	0.533133	0.494444	0.735775	0.360341	0.355286	0.295537	0.409767	0.423197	0.514809	0.538424	0.570818	0.692687	0.514162	0.642397	0.565976	0.536597	0.360973	0.466395	0.408525	0.489357	0.465522
SORBS3;S545;	0.410852	0.424351	0.518116	0.615291	0.534093	0.661204	0.391343	0.677742	0.60432	0.613203	0.671236	0.38406	0.639801	0.660862	0.669483	0.674189	0.686183	0.640192	0.516098	0.486014	0.52292	0.477875	0.690269	0.487763	0.568856	0.551486	0.563322	0.557659	0.341697	0.497899
SRSF10;S133;	0.712996	0.55278	0.629796	0.601722	0.402736	0.322201	0.387952	0.482531	0.447126	0.73324	0.613078	0.467058	0.412402	0.450932	0.446008	0.331487	0.359728	0.699381	0.636884	0.612504	0.53398	0.617669	0.743652	0.594344	0.488701	0.608506	0.738128	0.69052	0.64592	0.389514
PRKRA;S18;	0.609963	0.526782	0.608399	0.626761	0.389995	0.412577	0.60512	0.431921	0.464111	0.672994	0.677992	0.598288	0.530612	0.538564	0.376347	0.410775	0.431699	0.668927	0.612118	0.635986	0.732081	0.662945	0.633294	0.630748	0.570554	0.476594	0.641096	0.569479	0.588381	0.526215
LMNA;S636;	0.428612	0.483639	0.496533	0.423451	0.321417	0.432493	0.550789	0.398382	0.591566	0.419301	0.512471	0.631306	0.429924	0.503481	0.375218	0.466183	0.471467	0.4075	0.536007	0.610398	0.650192	0.583273	0.547158	0.588147	0.724338	0.358273	0.440311	0.42895	0.588501	0.5015
FTH1;S179;	0.379658	0.382507	0.401036	0.411734	0.418757	0.350751	0.475027	0.362445	0.411224	0.418169	0.418848	0.628029	0.399017	0.313072	0.305545	0.285234	0.299278	0.447078	0.381219	0.422022	0.607886	0.414671	0.513507	0.314741	0.518631	0.349367	0.381692	0.409335	0.441672	0.374122
RAF1;S394;	0.663261	0.597959	0.576965	0.689627	0.394814	0.493835	0.570333	0.443496	0.494157	0.621506	0.623789	0.571003	0.541691	0.490487	0.44288	0.416838	0.439698	0.664064	0.471018	0.65624	0.587954	0.688017	0.675091	0.601178	0.617477	0.450378	0.587196	0.522914	0.624887	0.500748
ALDOA;S36;	0.451355	0.519849	0.421423	0.615246	0.578113	0.493768	0.411507	0.402188	0.342305	0.515773	0.629877	0.471523	0.492556	0.434585	0.476045	0.440099	0.452007	0.633065	0.351336	0.413685	0.527206	0.443	0.646819	0.443576	0.46585	0.492558	0.3544	0.359718	0.425126	0.536354
RPLP2;S102;	0.408163	0.463522	0.393084	0.527841	0.448501	0.36143	0.502465	0.298439	0.38151	0.489439	0.495622	0.654786	0.415699	0.452438	0.433456	0.485549	0.482591	0.480638	0.47367	0.599173	0.729829	0.479184	0.617728	0.370187	0.583112	0.463212	0.355719	0.355446	0.481751	0.663223
KRT18;S34;	0.497139	0.575331	0.487077	0.689637	0.537796	0.52712	0.438994	0.377767	0.4405	0.416683	0.624652	0.417134	0.572967	0.577273	0.444402	0.465459	0.475385	0.588102	0.39333	0.550712	0.537862	0.484295	0.702647	0.481917	0.631447	0.551599	0.385941	0.421981	0.445562	0.572786
HNRNPC;S285;	0.342407	0.385681	0.624272	0.573329	0.474462	0.387921	0.294483	0.390515	0.313525	0.578569	0.578564	0.526729	0.411211	0.416364	0.394518	0.367992	0.381902	0.543712	0.500381	0.52442	0.532729	0.452681	0.677175	0.442499	0.44662	0.612749	0.479349	0.410729	0.284154	0.406009
HSP90AB1;S255;	0.450545	0.475204	0.634477	0.381985	0.398195	0.40751	0.593087	0.440306	0.487924	0.532651	0.526915	0.888499	0.463538	0.411941	0.359334	0.416583	0.413557	0.443593	0.458682	0.582618	0.705648	0.524342	0.54683	0.520264	0.641047	0.342761	0.474832	0.440286	0.488523	0.446844
VIM;S56;	0.454226	0.491317	0.568316	0.373118	0.35969	0.718569	0.538967	0.602123	0.896838	0.406336	0.434519	0.569601	0.539725	0.571863	0.634676	0.6879	0.676273	0.388119	0.590384	0.829176	0.816652	0.558135	0.553721	0.557868	0.887137	0.429246	0.443171	0.466404	0.672863	0.565564
HNRNPA1;S6;	0.453616	0.439944	0.493053	0.464499	0.341822	0.594323	0.562897	0.623013	0.740994	0.452522	0.428395	0.715223	0.54628	0.562033	0.61287	0.639544	0.646442	0.415439	0.471493	0.651058	0.691294	0.555712	0.6128	0.571182	0.699784	0.381492	0.390416	0.389762	0.955937	0.572753
H1-4;S36;	0.656017	0.58764	0.517891	0.706278	0.516917	0.502202	0.483568	0.38292	0.465662	0.531267	0.645082	0.469861	0.572166	0.589147	0.438934	0.535083	0.546217	0.633865	0.491238	0.648348	0.560755	0.687418	0.765595	0.506604	0.583814	0.588575	0.567099	0.478331	0.56237	0.618332
PRKAR1A;S83;	0.444789	0.384084	0.525843	0.340499	0.273606	0.560376	0.473902	0.836773	0.638277	0.529386	0.42462	0.56128	0.513001	0.473198	0.61447	0.622149	0.6314	0.39399	0.587299	0.521661	0.60921	0.494363	0.448829	0.495453	0.538012	0.358938	0.549295	0.545899	0.567002	0.36913
IGF2R;S190;	0.307647	0.311276	0.396696	0.359233	0.294679	0.324148	0.542554	0.45285	0.422848	0.597769	0.445644	0.656925	0.301023	0.295441	0.336016	0.341628	0.360974	0.403755	0.631992	0.563743	0.726209	0.443248	0.464906	0.423465	0.61828	0.260004	0.492046	0.533639	0.41647	0.336507
PRKAR2A;S78;	0.389651	0.390694	0.463654	0.389798	0.319819	0.350776	0.482641	0.456724	0.397516	0.583691	0.40734	0.793787	0.380977	0.310041	0.402597	0.333151	0.344264	0.471167	0.577065	0.588938	0.736131	0.492038	0.536931	0.417369	0.574448	0.333336	0.515564	0.481136	0.547159	0.393198
FOSL2;S161;	0.362254	0.402604	0.667182	0.56045	0.552427	0.629465	0.343503	0.675979	0.576538	0.58018	0.620478	0.347124	0.574857	0.637745	0.649882	0.655701	0.67015	0.563936	0.417728	0.604261	0.457193	0.532854	0.699704	0.49005	0.517284	0.675994	0.462921	0.493416	0.389637	0.379768
H1-2;S2;	0.257895	0.23634	0.393988	0.446956	0.392538	0.26098	0.351991	0.481525	0.286635	0.549283	0.462862	0.368704	0.326308	0.321708	0.330721	0.265388	0.271562	0.504668	0.446921	0.325226	0.285396	0.329212	0.400169	0.332694	0.309753	0.254597	0.446829	0.496503	0.403575	0.240179
HMGA1;S103;	0.399984	0.415114	0.470846	0.402328	0.289052	0.404841	0.6071	0.395326	0.461186	0.448821	0.457326	0.792425	0.364408	0.333507	0.305356	0.40558	0.420283	0.421066	0.403292	0.500871	0.641575	0.544025	0.475557	0.454246	0.597464	0.254663	0.41045	0.408496	0.600924	0.461346
SON;S2013;	0.615676	0.567651	0.586226	0.440434	0.328373	0.692308	0.531649	0.733648	0.749602	0.567384	0.505532	0.540369	0.588425	0.507221	0.568687	0.579668	0.601873	0.512942	0.605369	0.592285	0.644437	0.568348	0.676162	0.68364	0.607557	0.518963	0.559483	0.576582	0.624703	0.507526
LMNB1;S23;	0.414858	0.434908	0.482143	0.483935	0.472153	0.795096	0.567789	0.81929	0.786098	0.588174	0.534507	0.492247	0.634898	0.500488	0.554924	0.681656	0.70452	0.51526	0.59106	0.631183	0.589062	0.559633	0.675047	0.586495	0.647908	0.422464	0.460653	0.50247	0.551895	0.456428
TCEA1;S100;	0.345065	0.38964	0.467561	0.310826	0.248395	0.543792	0.529972	0.734308	0.670535	0.570808	0.528251	0.590903	0.567701	0.473972	0.572032	0.580411	0.584964	0.471709	0.599138	0.54011	0.660771	0.514268	0.521135	0.440761	0.691768	0.30706	0.513037	0.484271	0.57269	0.472773
EIF4B;S422;	0.712995	0.639994	0.61474	0.630934	0.36781	0.368651	0.416304	0.497047	0.490417	0.737836	0.645412	0.530718	0.487504	0.46657	0.403849	0.374868	0.386556	0.627407	1	0.606196	0.602891	0.667809	0.693748	0.644375	0.663761	0.529414	1	1	0.599049	0.361975
MYL9;S20;	0.578214	0.527262	0.487065	0.954304	1	0.479962	0.415439	0.349923	0.319311	0.573257	0.662213	0.350034	0.499574	0.536833	0.49329	0.402587	0.420818	0.695492	0.362248	0.589208	0.427215	0.529012	0.843232	0.558321	0.36775	0.843963	0.486884	0.409807	0.466642	0.504163
PML;S518;	0.44991	0.485416	0.48788	0.70698	0.574983	0.819224	0.420985	0.615287	0.685711	0.489599	0.68708	0.44358	0.751734	0.738299	0.64962	0.749591	0.760777	0.572341	0.476073	0.623764	0.557282	0.485901	0.687896	0.524416	0.657587	0.582836	0.40864	0.420596	0.502108	0.631304
PML;S505;	0.56793	0.547962	0.66888	0.588552	0.569742	0.722494	0.33916	0.613982	0.591597	0.540617	0.688414	0.447737	0.66378	0.691089	0.634611	0.62388	0.630599	0.600993	0.520551	0.609762	0.551877	0.567043	0.793334	0.501488	0.547512	0.718649	0.51363	0.492972	0.403467	0.530955
PML;S8;	0.376847	0.387332	0.418522	0.53489	0.506143	0.64745	0.417153	0.642071	0.662897	0.490986	0.572503	0.411835	0.6325	0.60686	0.928575	0.660872	0.666073	0.527634	0.442057	0.553251	0.487634	0.41401	0.683579	0.51539	0.606198	0.477849	0.312563	0.3551	0.496179	0.560151
CTNNA1;S641;	0.320999	0.319737	0.372368	0.450438	0.406449	0.350383	0.37187	0.38265	0.33227	0.501162	0.513811	0.639818	0.42183	0.424532	0.41983	0.409846	0.424863	0.481276	0.437405	0.465771	0.683158	0.345509	0.531939	0.371201	0.455581	0.344341	0.410195	0.414122	0.346764	0.441771
MYH10;S1956;	0.413325	0.430845	0.545913	0.440398	0.323585	0.451461	0.58093	0.414965	0.529818	0.497483	0.526612	0.824732	0.452395	0.467627	0.396602	0.41698	0.432903	0.467007	0.480734	0.591569	0.835257	0.550466	0.539345	0.464439	0.713361	0.323134	0.554397	0.505348	0.60847	0.52132
MYH11;S1954;	0.406538	0.412808	0.505072	0.498756	0.501442	0.420292	0.547977	0.423093	0.412036	0.494561	0.442165	0.714283	0.399558	0.402311	0.378571	0.3657	0.380075	0.465635	0.534386	0.494078	0.656688	0.490492	0.565572	0.51515	0.549339	0.350528	0.376432	0.400837	0.503419	0.473455
TAGLN2;S163;	0.562079	0.526608	0.51003	0.517741	0.352451	0.396879	1	0.359634	0.46563	0.544148	0.505105	0.636665	0.450514	0.386562	0.326995	0.445265	0.468817	0.526091	0.474704	0.643516	0.665695	0.78652	0.559975	0.546139	0.613349	0.383818	0.502007	0.451921	0.603392	0.543804
RBMX;S208;	0.547291	0.546922	0.536513	0.414525	0.380545	0.673033	0.576411	0.654859	0.663895	0.512263	0.471846	0.614045	0.627655	0.53993	0.540346	0.599609	0.613866	0.493494	0.562636	0.587994	0.629626	0.562814	0.667002	0.605359	0.628649	0.54193	0.553202	0.538395	0.579896	0.613136
MATR3;S188;	0.643636	0.603007	0.824044	0.598189	0.470986	0.39354	0.564527	0.418733	0.452201	0.67828	0.611568	0.623689	0.504236	0.427446	0.347928	0.33433	0.356995	0.615997	0.546845	0.650252	0.642068	0.780029	0.766188	0.646442	0.581671	0.65495	0.66811	0.58419	0.587454	0.432567
MATR3;S598;	0.814836	0.757422	0.593959	0.751774	0.590523	0.754351	0.4817	0.626848	0.625202	0.633372	0.710905	0.468847	0.730372	0.686896	0.619376	0.645608	0.656292	0.729904	0.452483	0.638317	0.607183	0.674535	0.81833	0.688942	0.592971	0.695117	0.678457	0.542939	0.527225	0.580535
PRRC2A;S1219;	0.323189	0.328279	0.474467	0.512996	0.580008	0.684998	0.328928	0.751242	0.634377	0.585056	0.583211	0.319794	0.593287	0.578323	0.638887	0.689797	0.690913	0.540909	0.46958	0.455704	0.541894	0.392687	0.657748	0.403995	0.549344	0.500186	0.441363	0.441606	0.398535	0.401273
PDLIM4;S53;	0.353038	0.378294	0.467119	0.466787	0.462618	0.641982	0.396665	0.789756	0.611405	0.584696	0.514498	0.450186	0.551204	0.487946	0.555879	0.519824	0.532012	0.543721	0.6203	0.447225	0.55243	0.426384	0.605868	0.487705	0.512655	0.431227	0.498142	0.522767	0.412574	0.355143
ST13;S42;	0.272064	0.275063	0.465436	0.317225	0.346929	0.330915	0.485747	0.512063	0.509161	0.536812	0.459832	0.768157	0.360194	0.337023	0.436134	0.429188	0.44311	0.406146	0.516759	0.553446	0.810152	0.460402	0.541881	0.423551	0.659317	0.286964	0.46208	0.484124	0.553481	0.334125
RPL23A;S43;	0.46196	0.515676	0.707315	0.506822	0.559169	0.684521	0.509089	0.5166	0.639647	0.416606	0.557631	0.403003	0.623207	0.669956	0.579815	0.668776	0.676344	0.507133	0.424256	0.608538	0.514798	0.618503	0.77757	0.655035	0.454754	0.693226	0.398141	0.357882	0.417273	0.566849
TRA2B;S260;	0.510748	0.469471	0.634445	0.571253	0.389641	0.573837	0.344616	0.61751	0.533835	0.650068	0.668444	0.348323	0.553564	0.640888	0.627858	0.61182	0.634881	0.706567	0.607498	0.642427	0.442147	0.652579	0.693571	0.49881	0.49557	0.630818	0.652326	0.589984	0.398793	0.504105
TRA2B;S262;	0.761322	0.635004	0.581401	0.571972	0.394098	0.628806	0.51913	0.621633	0.717853	0.595662	0.503269	0.48847	0.600261	0.631808	0.619734	0.672963	0.690578	0.598802	0.590309	0.791224	0.584425	0.685791	0.666198	0.650144	0.61169	0.586009	0.667982	0.603658	0.697323	0.631772
YBX1;S174;	0.456538	0.515195	0.43918	0.635021	0.57071	0.479681	0.384326	0.353799	0.391975	0.474452	0.592275	0.518437	0.5346	0.557613	0.506594	0.478645	0.479047	0.535361	0.506063	0.513652	0.616681	0.471623	0.663839	0.450621	0.613873	0.513104	0.420997	0.407886	0.459814	0.539313
FOXK1;S445;	0.523294	0.433688	0.468714	0.718622	0.563332	0.632377	0.392809	0.638797	0.58719	0.691838	0.747355	0.431751	0.557085	0.666841	0.636154	0.604879	0.618721	0.651283	0.550295	0.604783	0.566691	0.547757	0.699777	0.532838	0.56123	0.537609	0.563217	0.477295	0.520242	0.455798
FOXK1;S416;	0.426141	0.410497	0.527607	0.489816	0.419954	0.444355	0.362316	0.569732	0.449059	0.620059	0.527555	0.429198	0.464924	0.381055	0.481928	0.407543	0.432875	0.544443	0.552974	0.518325	0.483771	0.44789	0.606524	0.489709	0.5671	0.463987	0.521679	0.530621	0.465175	0.31766
FOXK1;S420;	0.520376	0.543672	0.489171	0.547912	0.551034	0.673654	0.365836	0.726884	0.640558	0.572459	0.678731	0.354688	0.72522	0.655021	0.725299	0.77365	0.770976	0.558362	0.524441	0.480428	0.517355	0.420503	0.682516	0.405314	0.577264	0.546889	0.570423	0.596922	0.426844	0.45278
SPTBN1;S2165;	0.495894	0.50672	0.545933	0.571637	0.536648	0.750118	0.422121	0.603075	0.742788	0.458663	0.491237	0.482075	0.662472	0.69897	0.712186	0.750422	0.766285	0.498025	0.596491	0.68398	0.780387	0.53906	0.727954	0.594072	0.753446	0.647932	0.427098	0.431608	0.576933	0.618881
EXOSC9;S290;	0.390845	0.347189	0.437655	0.312184	0.26795	0.367847	0.64115	0.376578	0.498698	0.412483	0.448205	0.803442	0.358991	0.341174	0.397468	0.424391	0.434249	0.407847	0.423211	0.578491	0.784499	0.540231	0.465636	0.496511	0.57378	0.289069	0.429294	0.394352	0.619387	0.587916
KHDRBS1;S20;	0.586825	0.517806	0.519106	0.640758	0.557597	0.420352	0.354859	0.505192	0.424215	0.720697	0.599253	0.428482	0.443335	0.553168	0.498893	0.464168	0.484484	0.681582	0.704857	0.50916	0.513155	0.589969	0.726492	0.568953	0.61847	0.599014	0.660762	0.619207	0.516769	0.370428
SRSF1;S94;	0.417131	0.469371	0.504964	0.570288	0.590962	0.728054	0.385465	0.666394	0.587347	0.50685	0.641784	0.418008	0.678342	0.647888	0.620811	0.631442	0.636876	0.586402	0.533087	0.474428	0.472292	0.431978	0.69508	0.442884	0.496819	0.583168	0.448521	0.44343	0.366207	0.564998
SRSF1;S96;	0.685662	0.628284	0.484153	0.674018	0.563511	0.547879	0.447281	0.474349	0.47046	0.557733	0.677625	0.444596	0.575819	0.566135	0.584328	0.483301	0.502174	0.714961	0.440174	0.566022	0.462063	0.5805	0.789991	0.568269	0.544146	0.61496	0.528714	0.462956	0.574056	0.605008
TRIM28;S19;	0.479519	0.546462	0.516103	0.523496	0.504995	0.7208	0.410043	0.733969	0.697108	0.521986	0.557663	0.588381	0.674207	0.614879	0.643328	0.599376	0.601683	0.559815	0.610321	0.535704	0.600836	0.518011	0.638637	0.546361	0.763619	0.554312	0.510179	0.509615	0.56302	0.552486
TRIM28;S473;	0.616982	0.53804	0.514701	0.734361	0.534208	0.500212	0.437489	0.379846	0.324583	0.770192	1	0.493421	0.482088	0.501023	0.452915	0.368923	0.385676	0.956952	0.585329	0.555388	0.516471	0.612084	0.807529	0.564191	0.479492	0.686941	0.670833	0.558152	0.440184	0.507406
SNTB2;S95;	0.360642	0.334529	0.454867	0.577349	0.572391	0.681591	0.363419	0.743959	0.594761	0.554555	0.663394	0.329088	0.653423	0.612171	0.696962	0.740939	0.743934	0.588267	0.511223	0.513945	0.458215	0.425127	0.67067	0.359985	0.562415	0.532524	0.431568	0.456778	0.37055	0.474886
PPIG;S665;	0.543734	0.537644	0.538471	0.630121	0.582432	0.621299	0.431026	0.650381	0.538348	0.628731	0.661661	0.4571	0.619924	0.517546	0.529837	0.455466	0.474219	0.622918	0.557605	0.46751	0.548906	0.567727	0.720862	0.586301	0.505098	0.629193	0.578344	0.513741	0.444742	0.446835
PPIG;S375;	0.330552	0.350652	0.451992	0.545433	0.546745	0.648868	0.425766	0.632474	0.563362	0.571527	0.620665	0.378064	0.498885	0.52622	0.559602	0.573893	0.57997	0.563379	0.568607	0.480317	0.444666	0.415417	0.695153	0.376051	0.397802	0.509795	0.441399	0.433304	0.3052	0.438343
TCOF1;S1264;	0.46215	0.486748	0.468604	0.530256	0.52538	0.777607	0.403648	0.643132	0.684363	0.506916	0.683604	0.514048	0.60838	0.639591	0.585495	0.668787	0.685438	0.604751	0.455344	0.521862	0.579255	0.448799	0.641387	0.507748	0.611434	0.477208	0.365009	0.388221	0.440019	0.597282
KRR1;S3;	0.36038	0.349056	0.412487	0.429284	0.426423	0.571327	0.403818	0.611328	0.480081	0.498329	0.541133	0.429252	0.5613	0.451243	0.522074	0.44804	0.445715	0.520644	0.500954	0.392082	0.409388	0.388193	0.473242	0.418368	0.432786	0.343349	0.481559	0.470582	0.35078	0.430129
CTTN;S418;	0.366603	0.366047	0.452441	0.375468	0.391224	0.70389	0.560151	0.665431	0.787867	0.439535	0.424828	0.584611	0.531495	0.571837	0.579732	0.759774	0.761499	0.39664	0.47661	0.84194	0.768546	0.515421	0.531852	0.499873	0.64608	0.344459	0.447379	0.436628	0.524327	0.567149
FLNC;S2233;	0.971752	1	0.594463	0.662952	0.536552	0.499132	0.475906	0.389599	0.508035	0.582501	0.590491	0.516286	0.58814	0.540192	0.462579	0.455097	0.474529	0.576087	0.498772	0.60906	0.566132	0.693749	0.776133	0.755138	0.581818	0.675731	0.648504	0.565365	0.623328	0.5971
RBM39;S97;	0.645421	0.537514	0.546088	0.536846	0.409698	0.556455	0.370192	0.695613	0.636767	0.736946	0.553097	0.421188	0.480065	0.529886	0.576977	0.575934	0.593739	0.566383	0.630128	0.61817	0.526528	0.605867	0.657989	0.635576	0.501598	0.648176	0.737701	0.684307	0.558936	0.365918
TRIP12;S312;	0.73111	0.645415	0.607447	0.690709	0.498618	0.786747	0.580625	0.588449	0.683488	0.573593	0.745763	0.576568	0.746743	0.646816	0.668663	0.696271	0.708671	0.691705	0.585408	0.680672	0.70214	0.727562	0.745653	0.646335	0.688328	0.588267	0.591585	0.478752	0.608103	0.638538
NUMA1;S1757;	0.324809	0.364566	0.436787	0.427774	0.430463	0.635552	0.413438	0.784706	0.675387	0.599281	0.560349	0.448714	0.555206	0.51598	0.770199	0.688417	0.681513	0.504718	0.537658	0.49909	0.561914	0.455844	0.575497	0.451405	0.615611	0.366711	0.458588	0.506086	0.484405	0.411755
ARHGEF6;S488;	0.389166	0.479039	0.708856	0.44199	0.354171	0.473614	0.51344	0.465504	0.475932	0.456359	0.480795	0.542016	0.42739	0.434959	0.40248	0.431135	0.452972	0.431207	0.39057	0.573264	0.608003	0.602028	0.62631	0.821093	0.647195	0.549786	0.424536	0.443563	0.580521	0.402279
PEA15;S94;	0.553252	0.462067	0.488671	0.505423	0.366816	0.384455	0.624013	0.36102	0.503599	0.60893	0.508005	0.643451	0.408323	0.416016	0.401455	0.443425	0.469523	0.510902	0.478178	0.675984	0.67311	0.667225	0.608413	0.529343	0.651685	0.38307	0.516606	0.42738	0.706349	0.549891
PLEC;S720;	0.312768	0.358986	0.470165	0.34753	0.340779	0.556524	0.460436	0.766449	0.647472	0.651999	0.526216	0.445739	0.488356	0.47034	0.60336	0.56558	0.58185	0.515826	0.66796	0.477871	0.562999	0.463919	0.540499	0.437371	0.650324	0.360079	0.47208	0.506281	0.518562	0.359471
PCM1;S65;	0.383138	0.410664	0.507221	0.431254	0.389555	0.518947	0.388341	0.705835	0.61324	0.569896	0.475452	0.452575	0.525014	0.428837	0.588879	0.559137	0.56057	0.519411	0.661551	0.525782	0.641002	0.441593	0.539481	0.336641	0.613994	0.477088	0.51742	0.566308	0.464	0.371367
SKIC2;S256;	0.67639	0.605963	0.516523	0.815118	0.536381	0.530987	0.556566	0.34239	0.398186	0.678667	0.815603	0.519587	0.595266	0.57167	0.421244	0.395537	0.41154	0.759102	0.499211	0.643126	0.708522	0.684761	0.794504	0.55603	0.610169	0.583301	0.536442	0.465637	0.448486	0.604577
SF1;S82;	0.622771	0.571849	0.467367	0.648985	0.472624	0.696182	0.545348	0.523853	0.672194	0.493761	0.622422	0.568976	0.708078	0.721237	0.681089	0.683769	0.704894	0.678219	0.565789	0.62241	0.597697	0.641512	0.643502	0.569175	0.675149	0.519147	0.500716	0.42165	0.625324	1
NAB2;S171;	0.453639	0.482085	0.508304	0.330077	0.305825	0.617904	0.59651	0.685357	0.748599	0.532095	0.52491	0.59687	0.572708	0.556568	0.569924	0.691968	0.710962	0.44196	0.57341	0.656662	0.697986	0.607006	0.509003	0.456153	0.752393	0.354204	0.446427	0.461482	0.631743	0.672373
MYLK;S1779;	0.354353	0.417188	0.452066	0.436373	0.485301	0.666857	0.35505	0.716352	0.630108	0.542887	0.59083	0.494097	0.627863	0.561477	0.642344	0.765759	0.773647	0.470999	0.474011	0.460519	0.568296	0.428661	0.603898	0.341012	0.593062	0.420902	0.399724	0.385363	0.50852	0.549387
MLF2;S238;	0.453693	0.513374	0.503186	0.367318	0.379839	0.691346	0.567914	0.705384	0.779463	0.498493	0.502503	0.603966	0.595529	0.489599	0.624799	0.608044	0.607456	0.491741	0.488562	0.559224	0.741398	0.545621	0.582508	0.50595	0.70078	0.336054	0.435312	0.460931	0.560202	0.566305
ZYX;S344;	0.301264	0.346108	0.455237	0.384454	0.478699	0.565791	0.475793	0.692227	0.623402	0.547237	0.498882	0.384319	0.506875	0.516184	0.534313	0.656337	0.653496	0.409433	0.522126	0.608091	0.441302	0.478749	0.533149	0.420688	0.589417	0.45071	0.475583	0.515801	0.509696	0.388882
CCDC6;S244;	0.30861	0.368756	0.494812	0.475334	0.445907	0.638783	0.374254	0.876709	0.662268	0.747137	0.636764	0.460799	0.576358	0.531882	0.627067	0.609699	0.614437	0.572399	0.561679	0.497548	0.556376	0.420698	0.641129	0.563003	0.595815	0.404118	0.524654	0.522456	0.472245	0.309781
PKN2;S583;	0.550746	0.479382	0.521641	0.550896	0.439206	0.385698	0.433294	0.487241	0.40455	0.740449	0.745175	0.562586	0.538133	0.443242	0.492852	0.386926	0.401791	0.728949	0.615473	0.554792	0.63608	0.608864	0.691104	0.471316	0.53058	0.532593	0.717968	0.623307	0.462983	0.389002
EML3;S176;	0.347206	0.364123	0.50212	0.518693	0.3572	0.332232	0.404351	0.489244	0.40983	0.7277	0.445067	0.410541	0.323266	0.376214	0.51859	0.410163	0.417179	0.435712	0.779032	0.661465	0.589282	0.506208	0.588763	0.466232	0.522322	0.433941	0.507474	0.515533	0.465904	0.296066
FILIP1L;S551;	0.502489	0.425874	0.645705	0.556573	0.387938	0.344536	0.453983	0.495479	0.38531	0.739265	0.617139	0.456587	0.335369	0.345388	0.514027	0.413286	0.43045	0.611054	0.522899	0.638568	0.537228	0.711155	0.679454	0.573682	0.489268	0.558809	0.640505	0.551597	0.540531	0.329245
ZNF326;S181;	0.517251	0.560081	0.48676	0.538612	0.550134	0.800807	0.489476	0.625472	0.729757	0.416411	0.644386	0.543938	0.703656	0.642568	0.583381	0.638234	0.65179	0.536186	0.446904	0.617898	0.668515	0.502268	0.734383	0.644941	0.625765	0.588504	0.39167	0.402472	0.529844	0.683665
FNBP1L;S141;	0.593147	0.594067	0.507102	0.546589	0.418334	0.453692	0.58561	0.405531	0.489862	0.5882	0.572231	0.561312	0.478492	0.450249	0.38114	0.429114	0.448088	0.575128	0.514762	0.606482	0.578482	0.663318	0.585421	0.544134	0.599822	0.45097	0.57021	0.55357	0.593435	0.503908
ZC3H13;S198;	0.33118	0.329376	0.447826	0.368907	0.278192	0.535268	0.455626	0.678956	0.603618	0.585992	0.471761	0.452774	0.452828	0.494176	0.571979	0.60969	0.602961	0.433432	0.501551	0.563535	0.612303	0.458284	0.5103	0.482378	0.466375	0.38272	0.460692	0.43668	0.487273	0.424598
UBR4;S2719;	0.373982	0.429605	0.424306	0.534945	0.460949	0.64113	0.337879	0.730937	0.600034	0.577637	0.591758	0.347669	0.640937	0.534962	0.583703	0.643699	0.647413	0.529091	0.577854	0.464806	0.437311	0.39994	0.680348	0.485475	0.486458	0.457186	0.484994	0.517186	0.348803	0.335518
STRIP1;S335;	0.511935	0.43312	0.54524	0.581122	0.335251	0.524478	0.495699	0.727468	0.63978	0.663955	0.516441	0.413555	0.490831	0.479281	0.667354	0.615663	0.621235	0.598522	0.54766	0.580567	0.548181	0.598149	0.564608	0.53499	0.600975	0.491704	0.676878	0.627733	0.607946	0.361853
MAP1S;S759;	0.523778	0.591577	0.53417	0.569699	0.577114	0.798305	0.536526	0.618189	0.760825	0.378477	0.557124	0.525249	0.781884	0.749803	0.679038	0.763284	0.756094	0.473553	0.395174	0.602502	0.632043	0.531058	0.635559	0.397584	0.741678	0.552402	0.400904	0.426538	0.537105	0.763213
VIRMA;S1579;	0.492502	0.528749	0.529051	0.550129	0.478766	0.846449	0.57415	0.618367	0.835009	0.457109	0.653252	0.525848	0.727976	0.657497	0.611873	0.753206	0.759217	0.534539	0.501021	0.670188	0.695349	0.538707	0.697421	0.577364	0.690734	0.446025	0.415725	0.439686	0.520317	0.676591
RCSD1;S186;	0.532498	0.621819	0.634535	0.522391	0.578654	0.79327	0.484608	0.676546	0.775645	0.498111	0.553433	0.563423	0.687554	0.669203	0.645369	0.760606	0.745025	0.503431	0.589042	0.634795	0.746368	0.576629	0.72447	0.650334	0.773331	0.572514	0.477743	0.491791	0.53057	0.598878
LARP1;S569;	0.300191	0.353446	0.401625	0.507638	0.542337	0.652893	0.301493	0.717392	0.542621	0.527529	0.551787	0.337056	0.578714	0.527247	0.62185	0.633961	0.631309	0.531298	0.52967	0.397777	0.432257	0.343035	0.59091	0.398304	0.423285	0.395391	0.387541	0.421375	0.300866	0.378617
RSRC2;S32;	0.377502	0.397107	0.428225	0.448369	0.409789	0.662531	0.475248	0.630094	0.713219	0.448765	0.478347	0.451712	0.506981	0.563178	0.60071	0.721269	0.730846	0.461417	0.49686	0.57664	0.56591	0.447144	0.640672	0.547542	0.653599	0.43968	0.411206	0.440828	0.539633	0.505868
HDGFL2;S137;	0.395855	0.415135	0.462021	0.534499	0.472316	0.459936	0.496718	0.472396	0.386094	0.554744	0.584338	0.589425	0.481932	0.33977	0.369698	0.348138	0.35248	0.543194	0.482635	0.447369	0.558195	0.454697	0.706199	0.386444	0.54488	0.424204	0.482824	0.483336	0.333619	0.392377
HUWE1;S1907;	0.377248	0.336609	0.503724	0.532124	0.412156	0.452321	0.452018	0.45702	0.454594	0.556468	0.59824	0.667305	0.432015	0.500005	0.4205	0.380076	0.394771	0.503907	0.498589	0.526415	0.575008	0.453525	0.59144	0.378911	0.624131	0.378387	0.502789	0.507345	0.588055	0.412056
HUWE1;S3757;	0.432186	0.549028	0.558643	0.556193	0.487541	0.47987	0.455877	0.510454	0.493765	0.589933	0.602178	0.482811	0.462525	0.457335	0.44797	0.382561	0.383223	0.522457	0.704401	0.50026	0.595684	0.538807	0.693462	0.547464	0.730352	0.513984	0.610387	0.605477	0.425261	0.419509
ZC3H18;S558;	0.50158	0.508945	0.542254	0.536924	0.495578	0.711303	0.528598	0.644953	0.731915	0.555548	0.565561	0.4786	0.555101	0.618444	0.639145	0.651724	0.660472	0.549749	0.540386	0.61294	0.605384	0.545123	0.710409	0.472507	0.563107	0.460425	0.466354	0.436832	0.499581	0.527827
ZC3HC1;S278;	0.401516	0.410256	0.468389	0.424233	0.456997	0.684869	0.512942	0.685078	0.78259	0.39387	0.392579	0.479401	0.608147	0.559881	0.622594	0.746129	0.746477	0.394773	0.527233	0.608565	0.621454	0.494156	0.658156	0.53507	0.574378	0.374892	0.37119	0.429583	0.565584	0.527274
MICALL2;S649;	0.6634	0.59889	0.599585	0.684834	0.593717	0.822141	0.51255	0.68698	0.696133	0.569936	0.680386	0.463335	0.81892	0.70299	0.690996	0.753519	0.753877	0.665319	0.52116	0.656118	0.508092	0.624208	0.761117	0.60073	0.60173	0.670179	0.506198	0.476127	0.549148	0.606071
SERBP1;S234;	0.376007	0.412253	0.437529	0.465244	0.503577	0.633582	0.509137	0.618864	0.65356	0.427633	0.498218	0.443749	0.450854	0.578775	0.578243	0.640112	0.644646	0.428265	0.482439	0.554306	0.628965	0.457983	0.65072	0.481425	0.589938	0.436336	0.399745	0.405671	0.457958	0.492958
LSM14A;S182;	0.458419	0.441007	0.459705	0.568798	0.373457	0.425867	0.533977	0.367649	0.502764	0.516863	0.574643	0.529511	0.44802	0.479318	0.477364	0.568506	0.59861	0.459655	0.469922	0.709653	0.599816	0.54487	0.607692	0.410931	0.730749	0.453598	0.435423	0.440927	0.583001	0.585835
LSM14A;S183;	0.454326	0.52987	0.707596	0.451352	0.444487	0.682639	0.485914	0.642841	0.751378	0.482426	0.473357	0.501603	0.558452	0.594831	0.616685	0.683655	0.685561	0.475137	0.547679	0.702922	0.738851	0.670862	0.656657	0.585514	0.776795	0.570351	0.452097	0.418665	0.549267	0.544147
PPHLN1;S138;	0.607295	0.635408	0.529301	0.53187	0.401099	0.694224	0.515952	0.671277	0.737709	0.617355	0.67162	0.538529	0.615174	0.65801	0.639718	0.724241	0.73466	0.601957	0.575183	0.693235	0.810956	0.695734	0.684974	0.622235	0.72	0.601838	0.649684	0.612634	0.70349	0.521926
SNIP1;S35;	0.392457	0.389694	0.691015	0.418802	0.445457	0.630317	0.49361	0.676992	0.660297	0.517593	0.537819	0.451485	0.482043	0.616545	0.610331	0.697669	0.714005	0.502801	0.510811	0.690058	0.561587	0.609215	0.655172	0.463616	0.601766	0.553493	0.432095	0.411618	0.516268	0.495022
SMARCC2;S302;	0.653028	0.571269	0.68731	0.658868	0.546924	0.693946	0.400021	0.737524	0.643765	0.697776	0.667606	0.45466	0.692096	0.618438	0.620466	0.59747	0.611269	0.672531	0.66389	0.579463	0.555081	0.647387	0.770533	0.628751	0.55704	0.683458	0.665899	0.621462	0.562457	0.437973
PUM2;S182;	0.578684	0.517369	0.604101	0.677875	0.51115	0.711747	0.506844	0.677125	0.601216	0.666452	0.717231	0.568033	0.69243	0.579539	0.50691	0.528431	0.535345	0.717148	0.694185	0.563001	0.542545	0.60561	0.718597	0.574075	0.580386	0.546496	0.656984	0.612253	0.563855	0.446892
PALLD;S893;	0.561139	0.476695	0.463502	0.683246	0.501204	0.432129	0.437436	0.425991	0.330161	0.671266	0.721702	0.595533	0.481399	0.431828	0.3969	0.332601	0.348668	0.707546	0.568114	0.489662	0.503035	0.545146	0.707748	0.505241	0.536483	0.532693	0.592691	0.563458	0.477538	0.408424
KHSRP;S181;	0.391637	0.479788	0.468138	0.565879	0.543739	0.683001	0.362181	0.706083	0.564653	0.59261	0.64105	0.441012	0.605614	0.544405	0.586449	0.539029	0.533231	0.576436	0.539007	0.449792	0.505953	0.444467	0.640836	0.369678	0.571579	0.507784	0.472286	0.480464	0.433255	0.394568
PBXIP1;S43;	0.392099	0.411567	0.518442	0.540847	0.468335	0.705069	0.389916	0.791501	0.618529	0.643125	0.630584	0.477774	0.627691	0.526981	0.605993	0.570686	0.580695	0.589026	0.506101	0.476556	0.54032	0.437335	0.626136	0.513342	0.556458	0.411972	0.457473	0.478929	0.462267	0.43149
RBM33;S537;	0.460033	0.480926	0.530185	0.484139	0.503374	0.674854	0.543807	0.687375	0.666674	0.52074	0.474731	0.487451	0.624038	0.509212	0.605394	0.74956	0.741008	0.413223	0.488731	0.624446	0.567137	0.534956	0.5882	0.486745	0.561856	0.489508	0.395378	0.389324	0.506955	0.566098
CHAMP1;S427;	0.373953	0.376744	0.499849	0.394232	0.505233	0.71404	0.521834	0.738989	0.780935	0.534072	0.575708	0.513796	0.597681	0.608463	0.706377	0.767663	0.773913	0.537999	0.42823	0.635305	0.62984	0.5296	0.647008	0.583248	0.669197	0.440596	0.368498	0.406437	0.522882	0.514894
PDLIM2;S197;	0.438248	0.4951	0.505981	0.563238	0.540434	0.729086	0.436275	0.766835	0.663785	0.685149	0.674722	0.457021	0.680016	0.520378	0.72403	0.618939	0.625885	0.68685	0.489143	0.471983	0.534005	0.446472	0.670755	0.429089	0.526096	0.505573	0.469732	0.457612	0.407609	0.470456
PDLIM2;S134;	0.662281	0.596052	0.575676	0.625713	0.553066	0.749667	0.393112	0.696559	0.643913	0.626398	0.763804	0.457363	0.814533	0.572132	0.765674	0.617903	0.610189	0.663511	0.695688	0.563041	0.649594	0.623536	0.715203	0.568898	0.676719	0.579265	0.623546	0.576203	0.589575	0.560027
CCNL2;S369;	0.49264	0.53125	0.49887	0.515922	0.525296	0.699179	0.473496	0.59095	0.604706	0.491244	0.579049	0.497032	0.864174	0.520695	0.588974	0.552358	0.55698	0.481901	0.558823	0.603908	0.619245	0.515859	0.675074	0.546988	0.562199	0.613263	0.402777	0.400185	0.408727	0.612671
SPEN;S727;	0.558564	0.467826	0.515663	0.61422	0.390969	0.641044	0.514181	0.664053	0.720871	0.638244	0.613524	0.471153	0.593896	0.721207	0.5956	0.671379	0.700361	0.650984	0.566264	0.694647	0.629153	0.639223	0.612143	0.619642	0.589903	0.467676	0.561699	0.521584	0.660512	0.624233
RBBP8;S327;	0.595123	0.538377	0.493319	0.719082	0.685398	0.788417	0.359191	0.639101	0.594433	0.641636	0.785629	0.453499	0.724971	0.585038	0.58886	0.584789	0.607621	0.711371	0.541449	0.524147	0.576605	0.554287	0.7325	0.619448	0.512262	0.618422	0.534269	0.477622	0.418269	0.518183
XRN2;S448;	0.479716	0.581206	0.687018	0.585476	0.539671	0.724319	0.408125	0.658327	0.591335	0.590245	0.615221	0.490514	0.646733	0.541239	0.604209	0.55717	0.558549	0.590841	0.482073	0.568797	0.50764	0.594366	0.732323	0.492646	0.608525	0.6611	0.422685	0.432829	0.472861	0.505871
NUCKS1;S214;	0.343172	0.33414	0.442201	0.422888	0.392197	0.654084	0.486176	0.724209	0.686772	0.503749	0.501685	0.657321	0.528748	0.514336	0.626987	0.739627	0.748551	0.429787	0.516157	0.595492	0.697139	0.455385	0.545012	0.511106	0.636877	0.294166	0.420608	0.416536	0.546833	0.570316
PNN;S66;	0.603336	0.519779	0.556394	0.665421	0.469343	0.407532	0.44896	0.532062	0.380291	0.770033	0.751082	0.48744	0.53291	0.451392	0.414732	0.310906	0.326316	0.695492	0.581536	0.562732	0.542951	0.61438	0.695448	0.516963	0.552344	0.553542	0.715696	0.635008	0.530031	0.300856
RNPEP;S7;	0.462051	0.556616	0.527288	0.525117	0.504651	0.676157	0.419474	0.624694	0.638395	0.468681	0.599436	0.487452	0.617272	0.586698	0.577824	0.572351	0.579678	0.516776	0.5049	0.443812	0.583931	0.449603	0.57833	0.439719	0.626232	0.513497	0.403861	0.467135	0.454772	0.424415
EML4;S144;	0.499732	0.599043	0.731177	0.521701	0.446746	0.729922	0.569054	0.679075	0.717034	0.484851	0.470983	0.494158	0.62024	0.620235	0.735327	0.777619	0.792277	0.487871	0.419103	0.679866	0.683822	0.693314	0.664881	0.616154	0.826771	0.58858	0.467811	0.437976	0.548926	0.621727
EML4;S146;	0.456448	0.445065	0.506093	0.434634	0.335412	0.677819	0.563009	0.651855	0.804689	0.520932	0.519997	0.526971	0.557698	0.711272	0.714072	0.772364	0.79017	0.536595	0.502203	0.613348	0.684687	0.586145	0.569201	0.524377	0.800881	0.412217	0.490738	0.47149	0.662054	0.561706
ACSS2;S30;	0.774195	0.630765	0.529506	0.609541	0.351775	0.69021	0.549916	0.585335	0.727003	0.540083	0.600772	0.549549	0.614287	0.651155	0.649133	0.753536	0.776149	0.674492	0.562691	0.676516	0.610467	0.72164	0.644516	0.682404	0.659176	0.538615	0.667601	0.545674	0.667292	0.71939
PDS5B;S1358;	0.634489	0.565541	0.569144	0.553771	0.43088	0.630119	0.587832	0.604005	0.694713	0.547443	0.547947	0.549513	0.589879	0.609447	0.612826	0.695465	0.70769	0.587476	0.552072	0.672498	0.710403	0.739001	0.640346	0.637805	0.770893	0.5286	0.555827	0.532293	0.674559	0.557518
SLTM;S553;	0.541041	0.564373	0.481229	0.386408	0.389434	0.615151	0.531378	0.56235	0.687708	0.413417	0.486564	0.478863	0.535816	0.57136	0.579981	0.696166	0.697186	0.441447	0.41861	0.604693	0.564929	0.555479	0.624349	0.618584	0.567986	0.520801	0.473583	0.470106	0.614201	0.554071
BCLAF1;S268;	0.425151	0.489702	0.523437	0.462488	0.456052	0.666611	0.496717	0.760041	0.637749	0.619468	0.62675	0.492126	0.541019	0.479565	0.55122	0.503797	0.513395	0.567518	0.513523	0.419049	0.53186	0.458069	0.638696	0.440416	0.682194	0.459483	0.501265	0.548816	0.491662	0.349172
NHSL3;S404;	0.507935	0.641681	0.736269	0.508797	0.486599	0.791767	0.468898	0.59771	0.726629	0.411055	0.618198	0.57728	0.697808	0.689606	0.566899	0.72647	0.729462	0.5487	0.55185	0.71816	0.643773	0.682322	0.734586	0.617418	0.758679	0.659034	0.483395	0.483334	0.50877	0.686067
JCAD;S757;	0.57673	0.528606	0.513207	0.538211	0.407849	0.610776	0.340406	0.76052	0.631394	0.782872	0.715492	0.440497	0.582474	0.568937	0.613395	0.560623	0.57358	0.718348	0.653816	0.551802	0.60776	0.590518	0.690347	0.584566	0.614305	0.544265	0.731201	0.694649	0.570461	0.341758
BIN2;S431;	0.369793	0.381902	0.457862	0.410769	0.31747	0.616366	0.37472	0.771053	0.618494	0.584288	0.58285	0.479487	0.597485	0.413999	0.540109	0.53736	0.53787	0.496713	0.796654	0.476761	0.578168	0.436427	0.64666	0.440529	0.629438	0.398638	0.530585	0.571792	0.492617	0.33624
CDC23;S588;	0.516519	0.506953	0.693979	0.585996	0.38187	0.628487	0.471712	0.631628	0.612924	0.657102	0.648357	0.439066	0.604114	0.537425	0.578463	0.632436	0.647684	0.682505	0.591838	0.708661	0.570267	0.729683	0.678456	0.598066	0.525786	0.610477	0.642481	0.599462	0.46799	0.459825
JPT1;S41;	0.493934	0.447612	0.737215	0.639218	0.407956	0.378389	0.481258	0.528137	0.459961	0.784555	0.690377	0.542142	0.372522	0.412674	0.416469	0.438187	0.465702	0.722166	0.630602	0.761012	0.657333	0.793753	0.741901	0.630135	0.639436	0.707523	0.702425	0.655141	0.608533	0.356537
TNIK;S769;	0.3129	0.369332	0.488297	0.372651	0.361478	0.567704	0.413096	0.726267	0.695437	0.527325	0.467815	0.47287	0.534905	0.534752	0.643045	0.665702	0.65135	0.414502	0.639774	0.547363	0.715557	0.448389	0.529606	0.498527	0.627373	0.393009	0.529111	0.515802	0.468823	0.392937
ACIN1;S946;	0.477704	0.543204	0.484822	0.570507	0.532862	0.720861	0.423003	0.592824	0.618929	0.471101	0.603641	0.391486	0.650045	0.532219	0.635871	0.577728	0.579908	0.554674	0.460954	0.470341	0.467379	0.449088	0.708683	0.326859	0.550139	0.521223	0.401896	0.373474	0.395133	0.567837
NUP50;S221;	0.474848	0.543372	0.503636	0.588327	0.512273	0.774603	0.543646	0.5688	0.633749	0.395594	0.519049	0.465503	0.592992	0.632001	0.639793	0.814527	0.818568	0.487384	0.455437	0.598269	0.601272	0.523766	0.62159	0.499468	0.649596	0.462867	0.424903	0.397762	0.490227	0.629039
NSFL1C;S114;	0.529628	0.483999	0.5765	0.52015	0.356652	0.50073	0.492689	0.709863	0.638469	0.729827	0.610036	0.547712	0.54952	0.429106	0.624897	0.511693	0.525688	0.588181	0.686924	0.523249	0.550533	0.625551	0.623085	0.580885	0.49347	0.521162	0.631992	0.585669	0.555991	0.359625
SRRM2;S1404;	0.443493	0.534562	0.512613	0.612471	0.646126	0.802311	0.355815	0.655555	0.61131	0.492755	0.683516	0.483517	0.688367	0.600881	0.617556	0.609458	0.62901	0.624284	0.363168	0.481584	0.591308	0.450291	0.713671	0.508372	0.592354	0.560346	0.352977	0.340877	0.37759	0.554458
SRRM2;S1124;	0.434687	0.474308	0.466886	0.598522	0.552439	0.705056	0.449719	0.623634	0.58455	0.464272	0.614939	0.458977	0.617995	0.598522	0.555417	0.53136	0.532064	0.636836	0.445302	0.481313	0.474538	0.445658	0.680282	0.451935	0.526981	0.544676	0.410758	0.434576	0.429632	0.556496
SRRM2;S2702;	0.649832	0.585444	0.725817	0.680989	0.529345	0.735863	0.482874	0.629629	0.660621	0.653042	0.667788	0.399535	0.634858	0.791112	0.67571	0.70443	0.729657	0.717045	0.517523	0.706919	0.544769	0.763982	0.816335	0.561669	0.560733	0.792723	0.602098	0.484346	0.53678	0.620652
SRRM2;S351;	0.540374	0.602427	0.73254	0.56772	0.529374	0.792402	0.454082	0.625953	0.65989	0.517609	0.578676	0.527252	0.631643	0.682059	0.740275	0.700453	0.711739	0.550198	0.474356	0.667954	0.699051	0.620584	0.797928	0.63665	0.724275	0.719508	0.491958	0.423746	0.451257	0.61588
SRRM2;S2692;	0.683763	0.61182	0.5536	0.696475	0.592802	0.564164	0.439239	0.485872	0.429608	0.710974	0.750374	0.476141	0.560065	0.614724	0.487461	0.41354	0.445951	0.806792	0.588427	0.593659	0.559928	0.642559	0.792112	0.619747	0.580789	0.646488	0.65834	0.584761	0.588087	0.537744
SRRM2;S2694;	0.625671	0.61055	0.522378	0.521584	0.515713	0.790792	0.49385	0.635544	0.749148	0.420981	0.544992	0.577854	0.708553	0.749682	0.610883	0.721684	0.756108	0.556624	0.403202	0.605808	0.687866	0.5548	0.729042	0.557195	0.598919	0.582985	0.455082	0.447232	0.589276	0.701069
SRRM2;S2132;	0.635843	0.556652	0.509093	0.767016	0.579818	0.700329	0.499759	0.524902	0.632458	0.568987	0.731869	0.459148	0.644889	0.765242	0.564042	0.718607	0.746849	0.661171	0.504567	0.722304	0.513848	0.599874	0.717788	0.557466	0.560292	0.625868	0.506263	0.433252	0.611954	0.656366
SRRM2;S1878;	0.561863	0.448297	0.535502	0.606823	0.348374	0.38152	0.444822	0.530651	0.413497	0.728668	0.603353	0.424264	0.435147	0.413778	0.443537	0.39272	0.427445	0.664779	0.602278	0.632837	0.459608	0.599111	0.670933	0.608634	0.536052	0.525194	0.690613	0.611171	0.516431	0.350903
SRRM2;S1101;	0.70611	0.61013	0.610124	0.672589	0.535501	0.534096	0.555878	0.379679	0.541025	0.549792	0.6681	0.560062	0.569013	0.615239	0.475845	0.520469	0.545732	0.629812	0.502463	0.757119	0.655127	0.730408	0.778432	0.636344	0.664992	0.636807	0.603475	0.511542	0.635338	0.585609
SRRM2;S1102;	0.418263	0.481853	0.706271	0.487262	0.326233	0.409586	0.407139	0.465342	0.485149	0.605124	0.573063	0.495966	0.408064	0.402597	0.419033	0.423776	0.437348	0.519212	0.489034	0.699222	0.565389	0.643347	0.698011	0.541108	0.608525	0.565322	0.605174	0.539844	0.436039	0.331485
SRRM2;S2272;	0.342447	0.362002	0.440437	0.48024	0.404411	0.630439	0.45002	0.736311	0.619222	0.508278	0.473246	0.460612	0.499025	0.511412	0.592228	0.529405	0.530395	0.455696	0.703664	0.491416	0.453634	0.442444	0.636827	0.493861	0.558628	0.462371	0.500875	0.531409	0.487988	0.351521
SRRM2;S2398;	0.365441	0.403947	0.76757	0.528976	0.336732	0.557155	0.413091	0.694168	0.609428	0.606408	0.555559	0.491656	0.582752	0.472784	0.627883	0.549166	0.567643	0.525798	0.606337	0.620461	0.522421	0.58139	0.661476	0.555617	0.57041	0.534124	0.520116	0.53754	0.512456	0.357195
CARHSP1;S30;	0.748737	0.638927	0.596486	0.770402	0.523311	0.765763	0.506857	0.560334	0.692689	0.58872	0.700328	0.442552	0.692069	1	0.644563	0.728025	0.751356	0.660137	0.597182	0.709157	0.688535	0.64943	0.804877	0.64058	0.647892	0.708303	0.636462	0.595434	0.608959	0.672182
THRAP3;S320;	0.452552	0.517895	0.549183	0.623564	0.661193	0.722292	0.411677	0.651055	0.600678	0.532354	0.635952	0.390847	0.650676	0.497334	0.713453	0.603504	0.59889	0.573532	0.483484	0.515614	0.527916	0.478773	0.762524	0.569903	0.616456	0.671523	0.48187	0.467585	0.396481	0.509327
STARD10;S284;	0.449533	0.48363	0.405928	0.412031	0.365499	0.452561	0.580111	0.369071	0.539136	0.390257	0.493584	0.790276	0.402235	0.454086	0.378221	0.512435	0.512142	0.416428	0.454627	0.569061	0.760995	0.56912	0.527864	0.541741	0.739265	0.304959	0.40719	0.390542	0.566109	0.584095
FARP1;S427;	0.40249	0.433052	0.451043	0.490337	0.493276	0.689391	0.408461	0.704642	0.625848	0.519127	0.575811	0.442781	0.636142	0.662708	0.768887	0.648159	0.663946	0.568485	0.493751	0.440285	0.457755	0.442026	0.651865	0.505826	0.568972	0.458097	0.424648	0.403518	0.388375	0.538724
RBM7;S16;	0.584866	0.504742	0.423669	0.601244	0.373544	0.32897	0.474686	0.386565	0.443751	0.554405	0.536615	0.54748	0.373084	0.396757	0.394865	0.440075	0.467017	0.661619	0.489199	0.608107	0.569968	0.607244	0.578265	0.517771	0.559724	0.421796	0.616062	0.531293	0.624493	0.488054
MORC2;S615;	0.578001	0.461894	0.625217	0.720187	0.58433	0.697906	0.362785	0.756327	0.583326	0.736682	0.745191	0.372575	0.686047	0.599361	0.682513	0.602611	0.623062	0.760878	0.531173	0.571504	0.397289	0.554377	0.731601	0.644162	0.401467	0.649546	0.612783	0.576371	0.448967	0.407236
SRRM1;S754;	0.494112	0.551792	0.467002	0.420887	0.419472	0.647084	0.493607	0.634142	0.722467	0.514281	0.504299	0.455697	0.548546	0.537279	0.701311	0.680932	0.687322	0.527851	0.363276	0.59245	0.609401	0.537291	0.620882	0.520465	0.659585	0.435801	0.402977	0.388859	0.615939	0.53827
SRRM1;S450;	0.445567	0.486265	0.703526	0.50811	0.457145	0.651885	0.34143	0.671254	0.543307	0.620675	0.589195	0.437512	0.627221	0.578593	0.699062	0.627378	0.626814	0.558937	0.655833	0.53557	0.481482	0.570956	0.700833	0.512569	0.477174	0.661621	0.509087	0.462424	0.396812	0.503739
SRRM1;S463;	0.545608	0.495919	0.51219	0.579104	0.528139	0.4405	0.378139	0.504065	0.301004	0.687351	0.60688	0.63755	0.49993	0.427956	0.434824	0.330085	0.33663	0.623147	0.554575	0.375912	0.611963	0.441181	0.715896	0.453196	0.412483	0.494984	0.586459	0.545285	0.46327	0.420135
SRRM1;S391;	0.592421	0.558128	0.519448	0.542397	0.425013	0.4759	0.333009	0.452257	0.382593	0.535348	0.588505	0.44568	0.530725	0.630237	0.549843	0.531316	0.546724	0.607049	0.523606	0.504907	0.499818	0.481007	0.692057	0.450468	0.478431	0.476152	0.54749	0.494788	0.475397	0.542821
SRRM1;S576;	0.795556	0.632233	0.653942	0.794692	0.615641	0.742458	0.397205	0.726073	0.545582	0.756682	0.732242	0.457741	0.707984	0.676518	0.722595	0.599017	0.61405	0.820573	0.64799	0.533383	0.407501	0.620062	0.832297	0.598142	0.416372	0.745357	0.70048	0.606839	0.560887	0.540219
SRRM1;S260;	0.360007	0.372102	0.492033	0.512045	0.47281	0.732744	0.35841	0.753607	0.551408	0.662119	0.627598	0.470773	0.598403	0.479815	0.576129	0.534998	0.535428	0.594402	0.61809	0.429463	0.551717	0.402976	0.653948	0.503918	0.418905	0.474689	0.439192	0.450959	0.367787	0.412835
CHD4;S885;	0.411423	0.471348	0.518692	0.390522	0.368359	0.728773	0.515551	0.691771	0.824136	0.470801	0.550151	0.515949	0.66011	0.656746	0.70397	0.796669	0.78945	0.409417	0.580309	0.671031	0.658496	0.535479	0.604826	0.624377	0.800733	0.391252	0.454207	0.443706	0.590751	0.576225
LMO7;S1185;	0.61097	0.551446	0.541681	0.54588	0.316182	0.698467	0.51562	0.637757	0.703666	0.607395	0.692182	0.510203	0.632711	0.686019	0.658734	0.752051	0.765584	0.660931	0.67716	0.658393	0.715651	0.627726	0.61781	0.565325	0.785098	0.443147	0.72984	0.678687	0.593838	0.564902
LMNA;T19;	0.281739	0.334497	0.336036	0.413462	0.49359	0.664535	0.234711	0.674219	0.442492	0.488949	0.591459	0.285335	0.519607	0.486774	0.563322	0.486546	0.485694	0.519602	0.486815	0.270716	0.311986	0.242747	0.414171	0.33445	0.350082	0.400215	0.382914	0.41081	0.279769	0.348282
H1-5;T11;	0.294665	0.2921	0.284732	0.442995	0.473362	0.671729	0.378318	0.618599	0.586788	0.38035	0.353905	0.352688	0.510083	0.550707	0.609159	0.616801	0.596037	0.309119	0.49262	0.43554	0.425226	0.289263	0.374666	0.385812	0.522137	0.397829	0.328145	0.352095	0.508764	0.45058
H1-3;T4;	0.310867	0.264499	0.253072	0.286207	0.28907	0.237375	0.412687	0.266164	0.294502	0.288288	0.217716	0.281984	0.289263	0.339754	0.344461	0.375511	0.371225	0.236259	0.371024	0.323469	0.325382	0.262752	0.152366	0.302429	0.333773	0.17266	0.297091	0.310397	0.455694	0.453571
H1-3;T10;	0.282883	0.249596	0.285405	0.479265	0.487788	0.424404	0.350361	0.397181	0.255948	0.430873	0.469975	0.270628	0.481936	0.322348	0.379592	0.281043	0.278214	0.413143	0.398495	0.280159	0.356675	0.252475	0.383373	0.293804	0.308503	0.400329	0.34825	0.368126	0.238952	0.361446
LMNB1;T20;	0.335051	0.366023	0.367221	0.336303	0.444662	0.615376	0.482355	0.588244	0.613937	0.311505	0.369404	0.3218	0.53287	0.570609	0.553115	0.743122	0.731422	0.272588	0.427011	0.463063	0.457754	0.389929	0.361648	0.338737	0.496567	0.392928	0.277314	0.351953	0.506043	0.48124
MAP4;T521;	0.29618	0.255993	0.2099	0.456531	0.431928	0.571636	0.400745	0.573802	0.417817	0.432184	0.404618	0.306421	0.580697	0.456564	0.508613	0.482601	0.473059	0.41211	0.472817	0.366908	0.35671	0.287851	0.343842	0.288556	0.250201	0.40276	0.31831	0.278651	0.305602	0.499871
MAP2K2;T98;	0.279283	0.288751	0.338567	0.339042	0.374232	0.565862	0.514327	0.61875	0.684376	0.398029	0.33287	0.308766	0.50146	0.481521	0.51668	0.592622	0.579946	0.282827	0.415971	0.452499	0.446345	0.318739	0.338352	0.443264	0.446606	0.360956	0.324847	0.363179	0.403561	0.502584
TMPO;T74;	0.403853	0.366256	0.363304	0.439322	0.425875	0.538901	0.396366	0.677808	0.459548	0.63603	0.564237	0.292527	0.469696	0.486182	0.541248	0.47245	0.469001	0.524128	0.586452	0.390217	0.474489	0.402091	0.402622	0.499221	0.372129	0.522099	0.489674	0.48218	0.456356	0.325011
LMNB2;T34;	0.318283	0.335088	0.360645	0.387137	0.464202	0.579918	0.305563	0.711711	0.49441	0.488928	0.401259	0.244855	0.577487	0.477142	0.538342	0.54078	0.522121	0.333541	0.522121	0.338563	0.298102	0.256539	0.377155	0.271456	0.392511	0.38292	0.381882	0.464301	0.330965	0.351753
TRA2A;T202;	0.431269	0.37835	0.316833	0.487592	0.442207	0.542365	0.356831	0.547288	0.417988	0.543344	0.622323	0.271306	0.532282	0.427083	0.466841	0.410706	0.400602	0.558123	0.539089	0.287002	0.290044	0.336835	0.380057	0.409854	0.306708	0.487654	0.472318	0.434886	0.395982	0.439979
C14orf28;T227;	0.235179	0.271552	0.288479	0.457672	0.488173	0.322623	0.332618	0.357361	0.136195	0.492907	0.45967	0.303358	0.333102	0.292331	0.281213	0.199346	0.190661	0.413476	0.463889	0.228183	0.334374	0.210445	0.409968	0.295332	0.266924	0.366362	0.360539	0.341329	0.296576	0.282023
CYBRD1;T285;	0.263323	0.294794	0.358958	0.292025	0.396429	0.216654	0.39239	0.222543	0.300303	0.167299	0.170701	0.277353	0.249599	0.349429	0.286468	0.31212	0.315808	0.170701	0.247522	0.407545	0.283357	0.339384	0.267424	0.254742	0.293183	0.372651	0.211822	0.227648	0.374617	0.414282
RBM14;T206;	0.422911	0.378759	0.319603	0.51899	0.455279	0.547939	0.374484	0.634557	0.436542	0.577433	0.478448	0.246485	0.497835	0.454742	0.503088	0.467156	0.473529	0.501917	0.417869	0.311317	0.186891	0.396194	0.391029	0.431759	0.315602	0.470111	0.445221	0.391427	0.361897	0.368989
SRRM2;T2104;	0.35885	0.320807	0.361169	0.372791	0.354538	0.574524	0.458972	0.541557	0.59404	0.343025	0.440483	0.318441	0.489536	0.542093	0.517991	0.636046	0.64261	0.375166	0.482473	0.434705	0.396996	0.386451	0.366731	0.471184	0.498055	0.439365	0.300761	0.314034	0.505341	0.538417
SRRM2;T1880;	0.675352	0.515223	0.492624	0.499733	0.488367	0.647196	0.468503	0.571995	0.597128	0.527777	0.539691	0.311289	0.595447	0.656983	0.501422	0.52805	0.541115	0.557365	0.569173	0.507853	0.409138	0.518175	0.55527	0.557192	0.361865	0.665001	0.569504	0.561571	0.520472	0.461265
SRRM2;T2397;	0.425022	0.391714	0.33487	0.450674	0.411487	0.363612	0.408593	0.321939	0.367197	0.404994	0.386826	0.355907	0.404763	0.393738	0.419746	0.396598	0.407269	0.322047	0.522956	0.456246	0.394006	0.35939	0.398435	0.386973	0.415787	0.48461	0.380876	0.420047	0.395347	0.515489
SRRM1;S429;	0.616103	0.642973	0.760341	0.627814	0.545022	0.459327	0.314105	0.44985	0.324356	0.579952	0.618804	0.427097	0.574915	0.49165	0.401246	0.372162	0.385411	0.624682	0.609273	0.563369	0.499677	0.597114	0.860761	0.559967	0.467637	0.811991	0.643137	0.594478	0.346355	0.424619
SRRM1;S431;	0.501389	0.525329	0.533551	0.62525	0.662118	0.765939	0.332544	0.668601	0.628056	0.559514	0.626681	0.445893	0.642905	0.602793	0.63697	0.561347	0.561084	0.63409	0.454381	0.503129	0.500985	0.468612	0.83595	0.55846	0.514741	0.682499	0.445338	0.479998	0.455824	0.460923

## Sheet: Predicted Matrix
	AKT1	CAMK1	CDK1	CDK2	CDK5	CHEK2	CSNK2A1	DYRK1A	MAPKAPK2	PAK1	PLK1	PRKCA	PRKDC	ROCK1
AHSG;S138;	0.347042	0.51877	0.282622	0.403148	0.333794	0.611436	0.415836	0.546507	0.470122	0.452029	0.478378	0.146681	0.357802	0.466108
ZNF316;S10;	0.348408	0.545517	0.274929	0.51458	0.320999	0.617313	0.37279	0.568842	0.480811	0.405414	0.469538	0.168911	0.376867	0.462871
EIF3C;S166;	0.347836	0.51146	0.299027	0.381138	0.351019	0.587469	0.402291	0.544849	0.489934	0.440158	0.55566	0.254377	0.344695	0.464619
EIF3C;S39;	0.348933	0.505863	0.30464	0.374534	0.356852	0.602642	0.431797	0.536532	0.472398	0.468423	0.464912	0.170566	0.379488	0.468944
NOP56;S520;	0.347404	0.509714	0.316699	0.37713	0.365457	0.610587	0.432241	0.536038	0.4904	0.385317	0.482283	0.171423	0.398248	0.463504
TP53I11;S14;	0.347653	0.501215	0.293147	0.372412	0.416209	0.589101	0.437364	0.540521	0.492617	0.417835	0.542078	0.189882	0.518454	0.459361
SCAMP2;S319;	0.36534	0.462362	0.361117	0.358213	0.362355	0.567796	0.354066	0.523816	0.582792	0.445781	0.359035	0.516272	0.365665	0.554423
SCAMP2;S320;	0.34523	0.509935	0.262606	0.38853	0.359979	0.596881	0.505869	0.551092	0.464785	0.449558	0.590237	0.138523	0.356579	0.466154
HTATSF1;S616;	0.34603	0.506183	0.281321	0.38386	0.358727	0.587354	0.497178	0.547914	0.479033	0.446853	0.560915	0.178549	0.388421	0.46547
SORBS3;S545;	0.349402	0.508365	0.401642	0.390655	0.34256	0.611905	0.337775	0.493423	0.532806	0.445063	0.355029	0.394343	0.348642	0.460587
SRSF10;S133;	0.344971	0.500532	0.298311	0.363884	0.36799	0.562304	0.363087	0.53361	0.587415	0.444687	0.456761	0.362221	0.382536	0.473309
PRKRA;S18;	0.344862	0.483943	0.291807	0.36873	0.359069	0.541997	0.361371	0.533564	0.528197	0.444184	0.454715	0.297256	0.409215	0.459128
LMNA;S636;	0.318429	0.516255	0.269575	0.387377	0.416837	0.602388	0.494012	0.547377	0.452834	0.432868	0.611092	0.136289	0.464046	0.460154
FTH1;S179;	0.347873	0.509118	0.305139	0.373135	0.358706	0.590539	0.404642	0.536069	0.486655	0.453149	0.539518	0.258698	0.347893	0.46472
RAF1;S394;	0.356633	0.474879	0.306586	0.340974	0.354799	0.543253	0.348483	0.529795	0.548012	0.417491	0.42819	0.311882	0.403668	0.463022
ALDOA;S36;	0.351397	0.496267	0.352311	0.360009	0.366199	0.597603	0.379546	0.526823	0.485959	0.453635	0.40762	0.324178	0.364839	0.487045
RPLP2;S102;	0.347059	0.505664	0.287418	0.374207	0.363465	0.59899	0.437684	0.539149	0.494688	0.477067	0.500684	0.175343	0.39604	0.464583
KRT18;S34;	0.359603	0.487942	0.417292	0.352173	0.372696	0.584495	0.376102	0.515241	0.521693	0.452362	0.367211	0.325488	0.357164	0.476413
HNRNPC;S285;	0.347792	0.494079	0.321916	0.366917	0.365466	0.576099	0.389628	0.533824	0.511255	0.438308	0.441065	0.362218	0.371901	0.470731
HSP90AB1;S255;	0.346126	0.502837	0.298524	0.379967	0.378074	0.583853	0.619424	0.546052	0.489692	0.446213	0.592762	0.197746	0.40568	0.464929
VIM;S56;	0.347833	0.534153	0.286195	0.381414	0.739449	0.600124	0.385828	0.554904	0.490622	0.531743	0.676454	0.257797	0.747784	0.446271
HNRNPA1;S6;	0.347851	0.515835	0.285367	0.385581	0.521526	0.600698	0.384777	0.565968	0.500004	0.395858	0.571936	0.288759	0.526532	0.454164
H1-4;S36;	0.446297	0.463307	0.403632	0.348032	0.361182	0.618178	0.342726	0.519967	0.603266	0.445841	0.366732	0.487482	0.374123	0.471759
PRKAR1A;S83;	0.34657	0.536529	0.274903	0.641639	0.389454	0.529182	0.373898	0.560945	0.48883	0.346502	0.512593	0.177847	0.423402	0.461616
IGF2R;S190;	0.347776	0.516797	0.300462	0.379911	0.356754	0.588622	0.412561	0.549148	0.487067	0.444528	0.600088	0.237616	0.367055	0.46462
PRKAR2A;S78;	0.346338	0.514113	0.279456	0.390531	0.348447	0.590142	0.460549	0.548357	0.483491	0.443485	0.630274	0.19681	0.356248	0.464829
FOSL2;S161;	0.316064	0.502096	0.398392	0.378217	0.361797	0.599019	0.351991	0.533004	0.531158	0.451188	0.396416	0.421529	0.371685	0.454821
H1-2;S2;	0.348187	0.506187	0.321196	0.356296	0.370876	0.587649	0.381901	0.521617	0.518629	0.444989	0.498019	0.361675	0.380995	0.46459
HMGA1;S103;	0.346472	0.509447	0.277815	0.384057	0.370214	0.593909	0.525764	0.548577	0.484124	0.446975	0.603906	0.21246	0.345298	0.464829
SON;S2013;	0.348388	0.511131	0.304701	0.408139	0.421553	0.585988	0.357358	0.524198	0.526367	0.447403	0.501554	0.221682	0.48492	0.443405
LMNB1;S23;	0.351412	0.541128	0.349218	0.468705	0.50764	0.613947	0.362874	0.551339	0.499859	0.451028	0.461658	0.189962	0.519384	0.451584
TCEA1;S100;	0.345783	0.54202	0.259599	0.497413	0.381243	0.618494	0.392413	0.581529	0.472838	0.345395	0.542128	0.144212	0.462074	0.462069
EIF4B;S422;	0.348094	0.475223	0.306184	0.338143	0.371994	0.587089	0.375426	0.533738	0.539049	0.444897	0.480781	0.391997	0.393798	0.466044
MYL9;S20;	0.348793	0.608014	0.357947	0.36089	0.381932	0.578523	0.378208	0.52216	0.547933	0.445283	0.450049	0.682645	0.386259	0.699385
PML;S518;	0.358284	0.528288	0.792067	0.349838	0.437075	0.600086	0.349038	0.507554	0.517715	0.448755	0.393676	0.371201	0.404405	0.459492
PML;S505;	0.353646	0.493211	0.508312	0.359403	0.366036	0.583379	0.335789	0.490931	0.580576	0.446572	0.403196	0.629024	0.348948	0.461036
PML;S8;	0.351286	0.516958	0.443221	0.376409	0.415781	0.621262	0.366451	0.540985	0.496642	0.453244	0.42919	0.253907	0.400276	0.450902
CTNNA1;S641;	0.347746	0.511679	0.308072	0.374874	0.345297	0.597323	0.400393	0.533202	0.483039	0.451018	0.516818	0.240203	0.361671	0.465504
MYH10;S1956;	0.345415	0.506394	0.28051	0.387794	0.379069	0.594866	0.567121	0.548242	0.482196	0.43823	0.685334	0.186472	0.430337	0.463369
MYH11;S1954;	0.346093	0.48347	0.275878	0.387076	0.356994	0.589434	0.502377	0.54897	0.468891	0.458771	0.551024	0.163827	0.379664	0.466514
TAGLN2;S163;	0.348061	0.500902	0.307136	0.363115	0.381917	0.58325	0.418757	0.536828	0.522137	0.445576	0.492057	0.298362	0.436096	0.464391
RBMX;S208;	0.348841	0.52026	0.311812	0.402795	0.46465	0.586293	0.364077	0.528426	0.507729	0.452925	0.507466	0.176026	0.520568	0.447609
MATR3;S188;	0.34137	0.501934	0.318425	0.361258	0.372381	0.582431	0.362276	0.537665	0.543944	0.445008	0.451258	0.391908	0.387442	0.466424
MATR3;S598;	0.596642	0.49168	0.453873	0.339344	0.3702	0.567164	0.341729	0.477443	0.590249	0.445213	0.44142	0.895029	0.339598	0.45329
PRRC2A;S1219;	0.348761	0.522665	0.358595	0.391599	0.346729	0.62497	0.352843	0.56441	0.507098	0.44813	0.356871	0.300077	0.347861	0.441748
PDLIM4;S53;	0.348594	0.537513	0.287368	0.506155	0.328715	0.616027	0.356795	0.552455	0.473095	0.439212	0.386323	0.216312	0.334916	0.461376
ST13;S42;	0.346103	0.520779	0.290045	0.397004	0.359614	0.595771	0.447711	0.551568	0.488881	0.444803	0.681332	0.220749	0.363546	0.46462
RPL23A;S43;	0.351628	0.505168	0.449681	0.35602	0.39843	0.584974	0.371835	0.508798	0.534014	0.456162	0.416593	0.44255	0.415555	0.449866
TRA2B;S260;	0.32733	0.494243	0.344298	0.383602	0.364192	0.569092	0.353433	0.505257	0.587423	0.442269	0.423961	0.529496	0.359461	0.464874
TRA2B;S262;	0.349962	0.500972	0.356137	0.349144	0.3817	0.575646	0.370827	0.520698	0.560125	0.446683	0.499804	0.500595	0.429315	0.454922
YBX1;S174;	0.353545	0.500989	0.338172	0.362918	0.362244	0.599012	0.385018	0.507293	0.489121	0.456324	0.377195	0.224681	0.367253	0.475328
FOXK1;S445;	0.35524	0.49006	0.424792	0.392416	0.351776	0.59416	0.333423	0.505406	0.571681	0.444822	0.365266	0.477411	0.356916	0.463578
FOXK1;S416;	0.348781	0.484445	0.258258	0.418229	0.337306	0.577278	0.398943	0.562342	0.499809	0.373779	0.422083	0.198811	0.347332	0.466786
FOXK1;S420;	0.32242	0.512515	0.40618	0.376962	0.361827	0.614859	0.353244	0.540612	0.526916	0.445528	0.40282	0.387503	0.364726	0.462272
SPTBN1;S2165;	0.352565	0.538356	0.459918	0.358077	0.524545	0.586836	0.36327	0.550882	0.509953	0.449759	0.488396	0.287811	0.549777	0.453079
EXOSC9;S290;	0.346308	0.508533	0.28733	0.379128	0.379503	0.595889	0.529416	0.546901	0.500233	0.443648	0.593109	0.229294	0.367996	0.464247
KHDRBS1;S20;	0.349781	0.4908	0.273904	0.377298	0.364869	0.556767	0.360105	0.535571	0.594756	0.443483	0.407008	0.419163	0.372019	0.475186
SRSF1;S94;	0.348726	0.514082	0.466482	0.360525	0.325308	0.617528	0.326473	0.507871	0.517415	0.42307	0.334062	0.368745	0.331781	0.460931
SRSF1;S96;	0.384257	0.463761	0.451717	0.354566	0.35781	0.554898	0.346758	0.502864	0.613439	0.445302	0.353073	0.599111	0.357157	0.500439
TRIM28;S19;	0.353337	0.53295	0.376768	0.407391	0.445648	0.597937	0.342683	0.537179	0.519549	0.449917	0.450455	0.216719	0.445578	0.450923
TRIM28;S473;	0.349085	0.478901	0.339236	0.364976	0.379709	0.633562	0.383396	0.527439	0.714172	0.444999	0.431207	0.648241	0.382561	0.487938
SNTB2;S95;	0.3498	0.52075	0.398547	0.36512	0.354327	0.623958	0.350684	0.561334	0.510959	0.449674	0.357079	0.319246	0.347842	0.449591
PPIG;S665;	0.341957	0.479798	0.358859	0.385354	0.34158	0.550435	0.341238	0.495635	0.59665	0.445602	0.350621	0.523908	0.346499	0.490995
PPIG;S375;	0.349079	0.516	0.345389	0.384814	0.328913	0.616155	0.36037	0.547064	0.502437	0.449767	0.337431	0.306869	0.332842	0.444569
TCOF1;S1264;	0.353246	0.521875	0.587981	0.379908	0.411063	0.6211	0.348693	0.52606	0.466487	0.446624	0.373921	0.245626	0.381559	0.45533
KRR1;S3;	0.347933	0.524931	0.310586	0.390682	0.306444	0.612826	0.375541	0.53949	0.477281	0.440863	0.433069	0.254806	0.344552	0.457721
CTTN;S418;	0.34727	0.533901	0.30816	0.394461	0.59145	0.620815	0.388337	0.578712	0.496129	0.571472	0.564592	0.212941	0.588416	0.457484
FLNC;S2233;	0.557862	0.492099	0.348345	0.351315	0.375008	0.549934	0.360944	0.528806	0.590867	0.445085	0.446316	0.574135	0.379467	0.465753
RBM39;S97;	0.344751	0.487051	0.285193	0.398918	0.363689	0.559609	0.354202	0.520148	0.577839	0.444373	0.451155	0.350878	0.367264	0.466636
TRIP12;S312;	0.353232	0.497645	0.491309	0.335344	0.38431	0.545916	0.354598	0.49594	0.536515	0.445409	0.459085	0.652774	0.406665	0.448427
NUMA1;S1757;	0.347691	0.542812	0.298764	0.504338	0.380733	0.624453	0.357284	0.572633	0.470052	0.356902	0.424452	0.182636	0.378263	0.448143
ARHGEF6;S488;	0.346546	0.503194	0.329424	0.382975	0.393756	0.584835	0.437509	0.538142	0.483195	0.448968	0.503463	0.275654	0.411649	0.464573
PEA15;S94;	0.345701	0.46988	0.260409	0.375802	0.367279	0.588861	0.439994	0.54408	0.489567	0.445887	0.556434	0.18325	0.461274	0.463595
PLEC;S720;	0.348158	0.542652	0.273275	0.511126	0.342563	0.612898	0.370974	0.565055	0.483915	0.44715	0.455701	0.175512	0.367224	0.458978
PCM1;S65;	0.34839	0.533827	0.273884	0.476469	0.338998	0.593773	0.376419	0.56108	0.485226	0.437871	0.442106	0.181937	0.354543	0.437243
SKIC2;S256;	0.349437	0.589645	0.368082	0.35814	0.367127	0.74994	0.365189	0.523635	0.580509	0.445017	0.413013	0.557523	0.381314	0.468916
SF1;S82;	0.383626	0.515248	0.459239	0.346057	0.430883	0.586422	0.370939	0.541162	0.521525	0.446137	0.453388	0.429822	0.434819	0.463338
NAB2;S171;	0.34688	0.537495	0.269254	0.39616	0.648648	0.61113	0.38713	0.543165	0.484468	0.415319	0.584269	0.182597	0.652367	0.459852
MYLK;S1779;	0.347913	0.525926	0.360093	0.411212	0.398766	0.624648	0.365476	0.588445	0.408085	0.455417	0.407452	0.215542	0.344532	0.457718
MLF2;S238;	0.346281	0.540643	0.296431	0.417951	0.612732	0.617436	0.3868	0.583433	0.47977	0.472829	0.543484	0.136917	0.615287	0.451538
ZYX;S344;	0.347216	0.537838	0.287725	0.450916	0.371056	0.621679	0.373241	0.57309	0.49243	0.350925	0.442359	0.176076	0.368373	0.429205
CCDC6;S244;	0.348785	0.531084	0.302419	0.576991	0.358934	0.61369	0.354761	0.52754	0.487562	0.445685	0.400831	0.250492	0.359839	0.462004
PKN2;S583;	0.348722	0.496031	0.290622	0.378888	0.36411	0.54153	0.369798	0.543831	0.587059	0.440908	0.421932	0.35089	0.380323	0.471833
EML3;S176;	0.348269	0.511224	0.303592	0.376332	0.3652	0.582835	0.387643	0.553934	0.513791	0.434534	0.483677	0.233293	0.345263	0.464916
FILIP1L;S551;	0.345567	0.496212	0.291068	0.382233	0.364342	0.573806	0.360156	0.542636	0.536646	0.440318	0.457051	0.278011	0.387552	0.465361
ZNF326;S181;	0.357653	0.529873	0.80265	0.35553	0.487974	0.598275	0.361715	0.530175	0.507686	0.449225	0.412925	0.308608	0.459274	0.460331
FNBP1L;S141;	0.347972	0.484054	0.252151	0.350133	0.357125	0.558381	0.397024	0.541069	0.520946	0.442203	0.468795	0.187502	0.423291	0.467866
ZC3H13;S198;	0.345945	0.537237	0.283854	0.489947	0.363622	0.620268	0.383656	0.570906	0.469158	0.35151	0.492353	0.150093	0.359694	0.430867
UBR4;S2719;	0.348971	0.524206	0.326212	0.426923	0.33592	0.619509	0.352539	0.549011	0.510776	0.43978	0.364729	0.310011	0.350963	0.456412
STRIP1;S335;	0.34898	0.504857	0.259104	0.447238	0.364485	0.576765	0.355978	0.543838	0.52919	0.441264	0.44753	0.206442	0.397164	0.457719
MAP1S;S759;	0.355463	0.525683	0.550572	0.352646	0.502686	0.591756	0.370065	0.533561	0.510121	0.445704	0.448433	0.307606	0.472739	0.46449
VIRMA;S1579;	0.357806	0.537091	0.730296	0.365537	0.686608	0.59579	0.365298	0.541995	0.505155	0.45035	0.464281	0.275429	0.586437	0.459664
RCSD1;S186;	0.351782	0.526333	0.433579	0.3541	0.494854	0.558213	0.352054	0.53375	0.520257	0.447286	0.496185	0.330101	0.545082	0.450827
LARP1;S569;	0.348273	0.514138	0.341336	0.368972	0.340539	0.621498	0.36684	0.54464	0.509445	0.445418	0.374737	0.320011	0.350561	0.433833
RSRC2;S32;	0.347978	0.53886	0.335333	0.449855	0.498492	0.624287	0.37728	0.586541	0.468301	0.357599	0.471038	0.131535	0.451397	0.431605
HDGFL2;S137;	0.348023	0.512534	0.296902	0.38181	0.332727	0.584689	0.405695	0.547793	0.484349	0.435977	0.46867	0.23756	0.362837	0.466501
HUWE1;S1907;	0.346917	0.517882	0.269829	0.401106	0.340377	0.593657	0.445488	0.553971	0.476725	0.436273	0.54259	0.153971	0.370171	0.465704
HUWE1;S3757;	0.348972	0.498358	0.285371	0.384085	0.360234	0.459087	0.392843	0.562335	0.547637	0.431652	0.441844	0.265068	0.377525	0.472924
ZC3H18;S558;	0.356624	0.526758	0.463268	0.410036	0.515398	0.606687	0.344109	0.531179	0.499968	0.358275	0.409794	0.211603	0.479301	0.431467
ZC3HC1;S278;	0.346812	0.540261	0.323317	0.434195	0.563198	0.623652	0.381837	0.573968	0.464426	0.342071	0.511247	0.167454	0.528508	0.441767
MICALL2;S649;	0.37857	0.498747	0.761482	0.339329	0.390446	0.583965	0.343155	0.480377	0.556836	0.445486	0.425874	0.748273	0.380182	0.443233
SERBP1;S234;	0.347593	0.527806	0.340868	0.426499	0.42064	0.623368	0.380074	0.565632	0.470656	0.358695	0.439081	0.140619	0.385785	0.453282
LSM14A;S182;	0.34851	0.511743	0.296348	0.376632	0.408322	0.604028	0.423851	0.53772	0.488345	0.453118	0.510664	0.144797	0.45889	0.463188
LSM14A;S183;	0.347873	0.515536	0.322483	0.389459	0.539031	0.586744	0.380069	0.562158	0.505926	0.369002	0.534094	0.22568	0.647852	0.417966
PPHLN1;S138;	0.352497	0.499358	0.340306	0.356572	0.396725	0.583131	0.378211	0.574124	0.549856	0.447558	0.555955	0.434081	0.460668	0.441694
SNIP1;S35;	0.348452	0.484563	0.354688	0.411891	0.464453	0.592777	0.383853	0.550362	0.495122	0.376298	0.463155	0.198081	0.476387	0.44925
SMARCC2;S302;	0.339032	0.402052	0.381204	0.362974	0.366954	0.575799	0.347013	0.474631	0.612624	0.445136	0.450437	0.740958	0.363406	0.460081
PUM2;S182;	0.347222	0.451674	0.339399	0.372886	0.357875	0.564435	0.346747	0.49427	0.608807	0.444854	0.437137	0.513882	0.373177	0.459946
PALLD;S893;	0.352252	0.487633	0.301379	0.36951	0.361148	0.539896	0.382514	0.543781	0.560644	0.440523	0.410536	0.391479	0.377665	0.483462
KHSRP;S181;	0.350809	0.525455	0.338751	0.410569	0.318183	0.622448	0.346031	0.535935	0.486888	0.446293	0.338353	0.292298	0.334026	0.45614
PBXIP1;S43;	0.350265	0.531308	0.339177	0.489927	0.353225	0.613849	0.334017	0.517762	0.464501	0.449225	0.361039	0.245887	0.345329	0.461789
RBM33;S537;	0.349824	0.534314	0.389623	0.410006	0.520764	0.61461	0.369509	0.543137	0.469747	0.355674	0.457022	0.164796	0.493029	0.442005
CHAMP1;S427;	0.350146	0.539027	0.450968	0.405781	0.563208	0.620805	0.379373	0.582427	0.477378	0.367071	0.442215	0.188282	0.550808	0.44498
PDLIM2;S197;	0.351371	0.52107	0.403925	0.40046	0.351319	0.619069	0.324855	0.514522	0.496842	0.448482	0.361637	0.356219	0.348493	0.463003
PDLIM2;S134;	0.347647	0.439907	0.419133	0.360231	0.370593	0.582329	0.356569	0.462888	0.58738	0.445139	0.467308	0.605672	0.376513	0.454171
CCNL2;S369;	0.350441	0.51882	0.52431	0.374421	0.426083	0.592801	0.355838	0.557743	0.5086	0.448365	0.405431	0.27735	0.415714	0.460772
SPEN;S727;	0.359456	0.511671	0.373352	0.371722	0.454722	0.586169	0.358147	0.525078	0.542488	0.451693	0.468494	0.366705	0.499167	0.445099
RBBP8;S327;	0.351333	0.474465	0.480962	0.365429	0.356474	0.585357	0.344708	0.465664	0.585063	0.445154	0.388117	0.679232	0.34772	0.46731
XRN2;S448;	0.317364	0.501296	0.469817	0.368616	0.368109	0.582917	0.33368	0.493909	0.550728	0.454008	0.390984	0.439314	0.365126	0.463517
NUCKS1;S214;	0.319091	0.540839	0.294642	0.448203	0.487201	0.624995	0.387404	0.610135	0.487322	0.363042	0.520946	0.151023	0.464428	0.458619
PNN;S66;	0.348355	0.4957	0.287468	0.364975	0.365172	0.545058	0.368198	0.544916	0.595253	0.442964	0.430504	0.405247	0.377774	0.479051
RNPEP;S7;	0.349401	0.527605	0.380016	0.412563	0.373504	0.613802	0.348859	0.54016	0.472739	0.45003	0.374128	0.21785	0.36588	0.461169
EML4;S144;	0.35199	0.51285	0.367666	0.365581	0.49249	0.586429	0.373008	0.550624	0.517656	0.44854	0.475935	0.325828	0.706305	0.44794
EML4;S146;	0.35023	0.54051	0.282619	0.386057	0.740101	0.604852	0.377847	0.578262	0.496453	0.42208	0.53562	0.197447	0.808318	0.443791
ACSS2;S30;	0.361453	0.500357	0.376294	0.341185	0.39065	0.581006	0.366661	0.517611	0.540545	0.448155	0.499498	0.518819	0.447388	0.461974
PDS5B;S1358;	0.355977	0.510356	0.330332	0.357051	0.459883	0.581307	0.363443	0.565174	0.537179	0.463117	0.525251	0.329364	0.548753	0.441525
SLTM;S553;	0.348893	0.531892	0.36241	0.396736	0.525933	0.613789	0.377392	0.550084	0.488107	0.368862	0.478777	0.174306	0.503258	0.412941
BCLAF1;S268;	0.348198	0.529997	0.296782	0.486002	0.350742	0.594425	0.365115	0.525607	0.495391	0.435717	0.397695	0.215822	0.359636	0.462415
NHSL3;S404;	0.352486	0.508908	0.438749	0.355013	0.436367	0.584233	0.360498	0.523007	0.524773	0.447663	0.460486	0.430822	0.502927	0.460871
JCAD;S757;	0.348269	0.437903	0.273553	0.406756	0.365609	0.570795	0.355704	0.515469	0.562248	0.444306	0.45525	0.386779	0.354602	0.465596
BIN2;S431;	0.348396	0.536878	0.290853	0.4627	0.346003	0.594791	0.367687	0.555938	0.488073	0.443115	0.452199	0.217859	0.355638	0.46523
CDC23;S588;	0.340921	0.493953	0.346079	0.378832	0.365596	0.56713	0.345988	0.505668	0.572134	0.445896	0.433595	0.502162	0.378149	0.455189
JPT1;S41;	0.346545	0.502048	0.309474	0.3664	0.375493	0.580589	0.331772	0.535066	0.546771	0.44483	0.446539	0.358377	0.391782	0.464673
TNIK;S769;	0.347854	0.54195	0.273042	0.512657	0.394315	0.612847	0.374358	0.577726	0.480446	0.350715	0.487772	0.161368	0.411968	0.458063
ACIN1;S946;	0.352006	0.509233	0.442874	0.357102	0.356406	0.620555	0.353077	0.517134	0.498868	0.453706	0.350568	0.297424	0.342984	0.456887
NUP50;S221;	0.355698	0.506976	0.552224	0.357092	0.554215	0.61642	0.367139	0.53508	0.492896	0.352496	0.437216	0.209139	0.537664	0.44153
NSFL1C;S114;	0.348736	0.500847	0.271165	0.435375	0.354636	0.567386	0.34543	0.536784	0.548903	0.442123	0.440042	0.240572	0.382902	0.464057
SRRM2;S1404;	0.351111	0.507431	0.60497	0.360728	0.375021	0.613868	0.353237	0.494823	0.484796	0.446956	0.382998	0.392579	0.362236	0.464806
SRRM2;S1124;	0.356368	0.515381	0.460281	0.364797	0.324923	0.619886	0.332422	0.501552	0.490492	0.453757	0.332983	0.310875	0.329872	0.461832
SRRM2;S2702;	0.375051	0.49672	0.4877	0.341465	0.379871	0.583541	0.349384	0.487581	0.551387	0.445532	0.422902	0.870368	0.35188	0.45385
SRRM2;S351;	0.35789	0.505411	0.490173	0.351805	0.407244	0.583763	0.354504	0.513093	0.528213	0.449932	0.432444	0.484349	0.492109	0.449702
SRRM2;S2692;	0.346762	0.478088	0.356379	0.357401	0.363717	0.542785	0.352003	0.509929	0.738333	0.444968	0.41261	0.674815	0.362736	0.451552
SRRM2;S2694;	0.360271	0.530691	0.654977	0.350492	0.467639	0.470119	0.36073	0.541283	0.510728	0.446684	0.437534	0.344657	0.504008	0.462063
SRRM2;S2132;	0.361742	0.501714	0.624542	0.339823	0.383542	0.580259	0.353	0.49571	0.554751	0.44588	0.399656	0.65878	0.379167	0.451322
SRRM2;S1878;	0.347441	0.495506	0.274302	0.384009	0.363643	0.553413	0.360487	0.542595	0.563343	0.439006	0.424256	0.294864	0.381867	0.470105
SRRM2;S1101;	0.378618	0.481993	0.387782	0.337991	0.363624	0.551657	0.338923	0.526841	0.566827	0.445216	0.413014	0.528623	0.385297	0.448237
SRRM2;S1102;	0.346225	0.497443	0.300077	0.38053	0.367427	0.48278	0.408423	0.542429	0.500471	0.441121	0.476593	0.245864	0.390625	0.466978
SRRM2;S2272;	0.349058	0.539999	0.284539	0.48538	0.360395	0.609326	0.363463	0.56134	0.487035	0.438158	0.429186	0.196056	0.347323	0.447879
SRRM2;S2398;	0.347147	0.50401	0.305264	0.434304	0.384347	0.584095	0.364156	0.533399	0.510563	0.451417	0.444737	0.219847	0.395555	0.460652
CARHSP1;S30;	0.345764	0.501904	0.467859	0.333752	0.380378	0.586336	0.360963	0.49509	0.529979	0.445285	0.460474	0.834285	0.379965	0.435794
THRAP3;S320;	0.348599	0.506727	0.529389	0.367785	0.342017	0.603403	0.328062	0.484042	0.537336	0.448575	0.348147	0.457907	0.351687	0.467796
STARD10;S284;	0.318388	0.511184	0.289334	0.38136	0.385754	0.607789	0.505815	0.546373	0.489384	0.446354	0.602234	0.181322	0.414328	0.462537
FARP1;S427;	0.349349	0.524061	0.415995	0.383937	0.386402	0.621964	0.339577	0.547264	0.482386	0.457262	0.371785	0.262687	0.360929	0.45456
RBM7;S16;	0.346295	0.495853	0.260898	0.363182	0.356988	0.57945	0.401597	0.544441	0.506676	0.442217	0.486447	0.162594	0.406982	0.477172
MORC2;S615;	0.346954	0.480625	0.382432	0.372244	0.367534	0.57783	0.354649	0.500484	0.586862	0.445079	0.424194	0.731208	0.365237	0.464815
SRRM1;S754;	0.351414	0.531794	0.388626	0.408515	0.535835	0.620132	0.380964	0.573667	0.477921	0.366389	0.445145	0.165235	0.515535	0.40969
SRRM1;S450;	0.25627	0.501105	0.354414	0.40258	0.372628	0.584416	0.336481	0.504571	0.550274	0.449663	0.425201	0.409763	0.363326	0.462237
SRRM1;S463;	0.348388	0.499058	0.310181	0.375716	0.350708	0.553022	0.384859	0.545894	0.506279	0.433661	0.41084	0.359238	0.374886	0.472968
SRRM1;S391;	0.353442	0.485462	0.325439	0.383554	0.347915	0.580284	0.359759	0.53338	0.534969	0.43672	0.35454	0.330173	0.364454	0.481082
SRRM1;S576;	0.346028	0.491877	0.375106	0.35464	0.380813	0.578959	0.364408	0.480833	0.640886	0.445201	0.45447	0.891933	0.363557	0.461928
SRRM1;S260;	0.348706	0.524855	0.328042	0.44691	0.33834	0.611559	0.353456	0.539402	0.466482	0.441147	0.362692	0.302022	0.336766	0.467037
CHD4;S885;	0.348824	0.545482	0.325288	0.372703	0.745115	0.607158	0.380446	0.568014	0.492951	0.454525	0.557685	0.193667	0.79892	0.449705
LMO7;S1185;	0.352129	0.499271	0.314482	0.363868	0.412111	0.58536	0.380622	0.542938	0.55052	0.455234	0.535993	0.38847	0.452611	0.444926
LMNA;T19;	0.348199	0.50519	0.334493	0.349834	0.357485	0.601477	0.380151	0.519993	0.522563	0.444888	0.444765	0.37365	0.376161	0.458202
H1-5;T11;	0.347922	0.507108	0.332944	0.373221	0.381231	0.611764	0.38327	0.541731	0.494058	0.44581	0.472799	0.298025	0.374237	0.375818
H1-3;T4;	0.348198	0.503121	0.335182	0.356223	0.389595	0.587553	0.383552	0.544601	0.522209	0.445288	0.484701	0.376752	0.385436	0.464438
H1-3;T10;	0.348199	0.503493	0.330168	0.333429	0.380211	0.588202	0.383844	0.504453	0.521653	0.445408	0.48299	0.376054	0.381708	0.464492
LMNB1;T20;	0.347822	0.50755	0.333218	0.383585	0.389831	0.617095	0.387024	0.54877	0.487975	0.444265	0.486495	0.296773	0.37826	0.392686
MAP4;T521;	0.348194	0.503366	0.334655	0.34641	0.384233	0.589694	0.387481	0.518876	0.512648	0.445724	0.474135	0.358474	0.381082	0.455058
MAP2K2;T98;	0.347959	0.509505	0.331755	0.379623	0.384032	0.610225	0.386517	0.545567	0.492843	0.444509	0.49344	0.303844	0.357185	0.424966
TMPO;T74;	0.348161	0.51974	0.314199	0.398126	0.344761	0.602038	0.371682	0.538839	0.509841	0.439089	0.434803	0.287942	0.366227	0.45771
LMNB2;T34;	0.348192	0.508404	0.331312	0.356085	0.363461	0.605335	0.381161	0.52228	0.517657	0.445292	0.456414	0.355568	0.381189	0.455382
TRA2A;T202;	0.348191	0.506664	0.328979	0.353646	0.319744	0.593598	0.379393	0.520373	0.514958	0.442817	0.450447	0.361769	0.374777	0.463494
C14orf28;T227;	0.3482	0.50319	0.328967	0.334623	0.385398	0.587518	0.381693	0.505476	0.524675	0.445317	0.485092	0.387333	0.385256	0.464598
CYBRD1;T285;	0.3482	0.503044	0.33722	0.3529	0.389812	0.587483	0.382085	0.540413	0.524362	0.445286	0.482328	0.389765	0.382546	0.464568
RBM14;T206;	0.348204	0.50494	0.333013	0.345262	0.342884	0.595222	0.379552	0.521695	0.516723	0.444523	0.453291	0.368087	0.376155	0.463325
SRRM2;T2104;	0.34777	0.507094	0.332017	0.382211	0.386282	0.614644	0.386408	0.544197	0.489514	0.41886	0.483116	0.270156	0.377388	0.40238
SRRM2;T1880;	0.346443	0.499804	0.347263	0.370926	0.367395	0.58812	0.359902	0.528137	0.555671	0.444061	0.386108	0.404644	0.373521	0.470376
SRRM2;T2397;	0.347857	0.506473	0.323457	0.35788	0.368977	0.592288	0.39138	0.524548	0.493899	0.448088	0.495161	0.286512	0.376484	0.464576
SRRM1;S429;	0.348359	0.500652	0.339546	0.36578	0.380186	0.572204	0.377568	0.531504	0.592636	0.445156	0.453745	0.698927	0.370383	0.626577
SRRM1;S431;	0.350242	0.502825	0.494081	0.368339	0.342788	0.607994	0.329543	0.491728	0.543486	0.446181	0.354895	0.572733	0.351762	0.479022
