# Supplementary material for: Unveiling unique protein and phosphorylation signatures in lung adenocarcinomas with and without ALK, EGFR, and KRAS genetic alterations
Source: Mol Oncol. 2025 Jul 7;19(11):3243–65. doi: 10.1002/1878-0261.70091 (PMC12591317; doi:10.1002/1878-0261.70091)
Supplement: Supplementary file 8 — Table S7. The list of the enriched GO terms from the functional enrichment analysis of the 44 phosphoproteins with potential alteration‐specific phosphosites. [file MOL2-19-3243-s006.xlsx]

## Sheet: Table S7
				Table S7. The list of the enriched GO terms from the functional enrichment analysis of the 44 phosphoproteins with potential alteration-specific phosphosites.

## Sheet: FunctionalEnrichment_Phospho
DATABASE	#term ID	term description	observed gene count	background gene count	strength	signal	false discovery rate	matching proteins in your network (IDs)	matching proteins in your network (labels)
GOBP	GO:0008380	RNA splicing	9	370	1.06	0.79	0.0013	9606.ENSP00000258962,9606.ENSP00000296215,9606.ENSP00000297071,9606.ENSP00000297591,9606.ENSP00000301740,9606.ENSP00000340796,9606.ENSP00000346634,9606.ENSP00000361626,9606.ENSP00000381216	SRSF1,SNIP1,TRA2A,VIRMA,SRRM2,ZNF326,THRAP3,YBX1,KHSRP
GOBP	GO:0006397	mRNA processing	9	455	0.97	0.7	0.0024	9606.ENSP00000258962,9606.ENSP00000296215,9606.ENSP00000297071,9606.ENSP00000297591,9606.ENSP00000301740,9606.ENSP00000340796,9606.ENSP00000346634,9606.ENSP00000361626,9606.ENSP00000381216	SRSF1,SNIP1,TRA2A,VIRMA,SRRM2,ZNF326,THRAP3,YBX1,KHSRP
GOBP	GO:0010468	Regulation of gene expression	26	4899	0.4	0.39	0.0024	9606.ENSP00000244534,9606.ENSP00000258962,9606.ENSP00000261366,9606.ENSP00000268058,9606.ENSP00000296215,9606.ENSP00000297071,9606.ENSP00000300131,9606.ENSP00000318176,9606.ENSP00000327054,9606.ENSP00000328720,9606.ENSP00000340796,9606.ENSP00000346634,9606.ENSP00000349259,9606.ENSP00000357283,9606.ENSP00000357448,9606.ENSP00000361626,9606.ENSP00000366757,9606.ENSP00000369887,9606.ENSP00000376475,…	H1-3,SRSF1,LMNB1,PML,SNIP1,TRA2A,NAB2,PRKRA,LMNB2,FOXK1,ZNF326,THRAP3,SPTBN1,LMNA,PBXIP1,YBX1,LMO7,SLTM,PRKAR1A,MATR3,KHSRP,RBBP8,CCNL2,CHD4,SMARCC2,HDGFL2
GOBP	GO:0051664	Nuclear pore localization	3	4	2.55	0.97	0.0024	9606.ENSP00000261366,9606.ENSP00000327054,9606.ENSP00000357283	LMNB1,LMNB2,LMNA
GOBP	GO:0006997	Nucleus organization	6	147	1.28	0.82	0.0025	9606.ENSP00000261366,9606.ENSP00000268058,9606.ENSP00000323856,9606.ENSP00000327054,9606.ENSP00000357283,9606.ENSP00000377298	LMNB1,PML,PLEC,LMNB2,LMNA,NUMA1
GOBP	GO:0010605	Negative regulation of macromolecule metabolic process	19	2760	0.51	0.45	0.0025	9606.ENSP00000244534,9606.ENSP00000261366,9606.ENSP00000268058,9606.ENSP00000273784,9606.ENSP00000296215,9606.ENSP00000300131,9606.ENSP00000318176,9606.ENSP00000323856,9606.ENSP00000327054,9606.ENSP00000328720,9606.ENSP00000346634,9606.ENSP00000357283,9606.ENSP00000357448,9606.ENSP00000361626,9606.ENSP00000376475,9606.ENSP00000381216,9606.ENSP00000382628,9606.ENSP00000440542,9606.ENSP00000449396	H1-3,LMNB1,PML,AHSG,SNIP1,NAB2,PRKRA,PLEC,LMNB2,FOXK1,THRAP3,LMNA,PBXIP1,YBX1,PRKAR1A,KHSRP,RBBP8,CHD4,SMARCC2
GOBP	GO:0019219	Regulation of nucleobase-containing compound metabolic process	23	4074	0.42	0.4	0.0025	9606.ENSP00000244534,9606.ENSP00000258962,9606.ENSP00000268058,9606.ENSP00000296215,9606.ENSP00000297071,9606.ENSP00000297591,9606.ENSP00000300131,9606.ENSP00000318176,9606.ENSP00000328720,9606.ENSP00000340796,9606.ENSP00000346634,9606.ENSP00000357283,9606.ENSP00000357448,9606.ENSP00000361626,9606.ENSP00000366757,9606.ENSP00000369887,9606.ENSP00000376475,9606.ENSP00000381216,9606.ENSP00000382628,…	H1-3,SRSF1,PML,SNIP1,TRA2A,VIRMA,NAB2,PRKRA,FOXK1,ZNF326,THRAP3,LMNA,PBXIP1,YBX1,LMO7,SLTM,PRKAR1A,KHSRP,RBBP8,CCNL2,CHD4,SMARCC2,HDGFL2
GOBP	GO:0051252	Regulation of RNA metabolic process	22	3759	0.44	0.41	0.0025	9606.ENSP00000244534,9606.ENSP00000258962,9606.ENSP00000268058,9606.ENSP00000296215,9606.ENSP00000297071,9606.ENSP00000297591,9606.ENSP00000300131,9606.ENSP00000318176,9606.ENSP00000328720,9606.ENSP00000340796,9606.ENSP00000346634,9606.ENSP00000357448,9606.ENSP00000361626,9606.ENSP00000366757,9606.ENSP00000369887,9606.ENSP00000376475,9606.ENSP00000381216,9606.ENSP00000382628,9606.ENSP00000383611,…	H1-3,SRSF1,PML,SNIP1,TRA2A,VIRMA,NAB2,PRKRA,FOXK1,ZNF326,THRAP3,PBXIP1,YBX1,LMO7,SLTM,PRKAR1A,KHSRP,RBBP8,CCNL2,CHD4,SMARCC2,HDGFL2
GOBP	GO:0060255	Regulation of macromolecule metabolic process	29	6249	0.34	0.36	0.0025	9606.ENSP00000244534,9606.ENSP00000258962,9606.ENSP00000261366,9606.ENSP00000268058,9606.ENSP00000273784,9606.ENSP00000296215,9606.ENSP00000297071,9606.ENSP00000297591,9606.ENSP00000300131,9606.ENSP00000318176,9606.ENSP00000323856,9606.ENSP00000327054,9606.ENSP00000328720,9606.ENSP00000340796,9606.ENSP00000346634,9606.ENSP00000349259,9606.ENSP00000357283,9606.ENSP00000357448,9606.ENSP00000361626,…	H1-3,SRSF1,LMNB1,PML,AHSG,SNIP1,TRA2A,VIRMA,NAB2,PRKRA,PLEC,LMNB2,FOXK1,ZNF326,THRAP3,SPTBN1,LMNA,PBXIP1,YBX1,LMO7,SLTM,PRKAR1A,MATR3,KHSRP,RBBP8,CCNL2,CHD4,SMARCC2,HDGFL2
GOBP	GO:0010629	Negative regulation of gene expression	11	899	0.76	0.57	0.0034	9606.ENSP00000261366,9606.ENSP00000268058,9606.ENSP00000296215,9606.ENSP00000318176,9606.ENSP00000327054,9606.ENSP00000346634,9606.ENSP00000357283,9606.ENSP00000361626,9606.ENSP00000376475,9606.ENSP00000381216,9606.ENSP00000440542	LMNB1,PML,SNIP1,PRKRA,LMNB2,THRAP3,LMNA,YBX1,PRKAR1A,KHSRP,CHD4
GOBP	GO:0090435	Protein localization to nuclear envelope	3	13	2.03	0.8	0.0064	9606.ENSP00000261366,9606.ENSP00000327054,9606.ENSP00000357283	LMNB1,LMNB2,LMNA
GOBP	GO:0007010	Cytoskeleton organization	12	1229	0.66	0.48	0.0072	9606.ENSP00000261366,9606.ENSP00000297508,9606.ENSP00000312634,9606.ENSP00000323856,9606.ENSP00000325313,9606.ENSP00000327054,9606.ENSP00000349259,9606.ENSP00000357283,9606.ENSP00000376475,9606.ENSP00000377298,9606.ENSP00000379616,9606.ENSP00000486285	LMNB1,MICALL2,PDLIM2,PLEC,MAP1S,LMNB2,SPTBN1,LMNA,PRKAR1A,NUMA1,MYH11,FARP1
GOBP	GO:0006396	RNA processing	10	868	0.73	0.48	0.0113	9606.ENSP00000258962,9606.ENSP00000296215,9606.ENSP00000297071,9606.ENSP00000297591,9606.ENSP00000301740,9606.ENSP00000318176,9606.ENSP00000340796,9606.ENSP00000346634,9606.ENSP00000361626,9606.ENSP00000381216	SRSF1,SNIP1,TRA2A,VIRMA,SRRM2,PRKRA,ZNF326,THRAP3,YBX1,KHSRP
GOBP	GO:0007097	Nuclear migration	3	23	1.79	0.61	0.0208	9606.ENSP00000261366,9606.ENSP00000327054,9606.ENSP00000357283	LMNB1,LMNB2,LMNA
GOBP	GO:0022607	Cellular component assembly	16	2467	0.48	0.35	0.0215	9606.ENSP00000244534,9606.ENSP00000258962,9606.ENSP00000261366,9606.ENSP00000268058,9606.ENSP00000296215,9606.ENSP00000297508,9606.ENSP00000323856,9606.ENSP00000327054,9606.ENSP00000349259,9606.ENSP00000357283,9606.ENSP00000376475,9606.ENSP00000377298,9606.ENSP00000379616,9606.ENSP00000389103,9606.ENSP00000486285,9606.ENSP00000498807	H1-3,SRSF1,LMNB1,PML,SNIP1,MICALL2,PLEC,LMNB2,SPTBN1,LMNA,PRKAR1A,NUMA1,MYH11,RPL23A,FARP1,BIN2
GOBP	GO:0051171	Regulation of nitrogen compound metabolic process	25	5734	0.31	0.27	0.0319	9606.ENSP00000244534,9606.ENSP00000258962,9606.ENSP00000268058,9606.ENSP00000273784,9606.ENSP00000296215,9606.ENSP00000297071,9606.ENSP00000297591,9606.ENSP00000300131,9606.ENSP00000318176,9606.ENSP00000323856,9606.ENSP00000328720,9606.ENSP00000340796,9606.ENSP00000346634,9606.ENSP00000357283,9606.ENSP00000357448,9606.ENSP00000361626,9606.ENSP00000366757,9606.ENSP00000369887,9606.ENSP00000376475,…	H1-3,SRSF1,PML,AHSG,SNIP1,TRA2A,VIRMA,NAB2,PRKRA,PLEC,FOXK1,ZNF326,THRAP3,LMNA,PBXIP1,YBX1,LMO7,SLTM,PRKAR1A,KHSRP,RBBP8,CCNL2,CHD4,SMARCC2,HDGFL2
GOBP	GO:1903311	Regulation of mRNA metabolic process	6	302	0.97	0.45	0.0335	9606.ENSP00000297071,9606.ENSP00000297591,9606.ENSP00000346634,9606.ENSP00000361626,9606.ENSP00000369887,9606.ENSP00000381216	TRA2A,VIRMA,THRAP3,YBX1,SLTM,KHSRP
GOBP	GO:0043484	Regulation of RNA splicing	5	183	1.11	0.47	0.0338	9606.ENSP00000258962,9606.ENSP00000297071,9606.ENSP00000340796,9606.ENSP00000346634,9606.ENSP00000383611	SRSF1,TRA2A,ZNF326,THRAP3,CCNL2
GOBP	GO:0140694	Non-membrane-bounded organelle assembly	6	314	0.95	0.43	0.0379	9606.ENSP00000323856,9606.ENSP00000376475,9606.ENSP00000377298,9606.ENSP00000379616,9606.ENSP00000389103,9606.ENSP00000498807	PLEC,PRKAR1A,NUMA1,MYH11,RPL23A,BIN2
GOBP	GO:0080090	Regulation of primary metabolic process	25	5899	0.3	0.26	0.0444	9606.ENSP00000244534,9606.ENSP00000258962,9606.ENSP00000268058,9606.ENSP00000273784,9606.ENSP00000296215,9606.ENSP00000297071,9606.ENSP00000297591,9606.ENSP00000300131,9606.ENSP00000318176,9606.ENSP00000323856,9606.ENSP00000328720,9606.ENSP00000340796,9606.ENSP00000346634,9606.ENSP00000357283,9606.ENSP00000357448,9606.ENSP00000361626,9606.ENSP00000366757,9606.ENSP00000369887,9606.ENSP00000376475,…	H1-3,SRSF1,PML,AHSG,SNIP1,TRA2A,VIRMA,NAB2,PRKRA,PLEC,FOXK1,ZNF326,THRAP3,LMNA,PBXIP1,YBX1,LMO7,SLTM,PRKAR1A,KHSRP,RBBP8,CCNL2,CHD4,SMARCC2,HDGFL2
GOBP	GO:0010467	Gene expression	14	2101	0.49	0.31	0.0456	9606.ENSP00000258962,9606.ENSP00000296215,9606.ENSP00000297071,9606.ENSP00000297591,9606.ENSP00000301740,9606.ENSP00000318176,9606.ENSP00000323856,9606.ENSP00000340796,9606.ENSP00000346634,9606.ENSP00000357448,9606.ENSP00000361626,9606.ENSP00000381216,9606.ENSP00000389103,9606.ENSP00000449396	SRSF1,SNIP1,TRA2A,VIRMA,SRRM2,PRKRA,PLEC,ZNF326,THRAP3,PBXIP1,YBX1,KHSRP,RPL23A,SMARCC2
GOBP	GO:0061061	Muscle structure development	7	498	0.82	0.38	0.0496	9606.ENSP00000312634,9606.ENSP00000323856,9606.ENSP00000328720,9606.ENSP00000357283,9606.ENSP00000376475,9606.ENSP00000379616,9606.ENSP00000483345	PDLIM2,PLEC,FOXK1,LMNA,PRKAR1A,MYH11,HDGFL2
GOMF	GO:0003723	RNA binding	18	1672	0.7	0.76	1.32e-05	9606.ENSP00000244534,9606.ENSP00000258962,9606.ENSP00000296215,9606.ENSP00000297071,9606.ENSP00000297591,9606.ENSP00000301740,9606.ENSP00000318176,9606.ENSP00000323856,9606.ENSP00000330188,9606.ENSP00000338191,9606.ENSP00000340796,9606.ENSP00000346634,9606.ENSP00000349259,9606.ENSP00000361626,9606.ENSP00000369887,9606.ENSP00000378284,9606.ENSP00000381216,9606.ENSP00000389103	H1-3,SRSF1,SNIP1,TRA2A,VIRMA,SRRM2,PRKRA,PLEC,RSRC2,SNTB2,ZNF326,THRAP3,SPTBN1,YBX1,SLTM,MATR3,KHSRP,RPL23A
GOMF	GO:0003676	Nucleic acid binding	26	4003	0.48	0.55	1.36e-05	9606.ENSP00000244534,9606.ENSP00000258962,9606.ENSP00000261366,9606.ENSP00000266732,9606.ENSP00000268058,9606.ENSP00000296215,9606.ENSP00000297071,9606.ENSP00000297591,9606.ENSP00000301740,9606.ENSP00000318176,9606.ENSP00000323856,9606.ENSP00000325313,9606.ENSP00000328720,9606.ENSP00000330188,9606.ENSP00000338191,9606.ENSP00000340796,9606.ENSP00000346634,9606.ENSP00000349259,9606.ENSP00000361626,…	H1-3,SRSF1,LMNB1,TMPO,PML,SNIP1,TRA2A,VIRMA,SRRM2,PRKRA,PLEC,MAP1S,FOXK1,RSRC2,SNTB2,ZNF326,THRAP3,SPTBN1,YBX1,SLTM,MATR3,KHSRP,RBBP8,RPL23A,CHD4,HDGFL2
GOMF	GO:0005198	Structural molecule activity	11	776	0.82	0.69	0.00086	9606.ENSP00000244534,9606.ENSP00000261366,9606.ENSP00000323856,9606.ENSP00000327054,9606.ENSP00000338191,9606.ENSP00000349259,9606.ENSP00000357283,9606.ENSP00000377298,9606.ENSP00000378284,9606.ENSP00000379616,9606.ENSP00000389103	H1-3,LMNB1,PLEC,LMNB2,SNTB2,SPTBN1,LMNA,NUMA1,MATR3,MYH11,RPL23A
GOMF	GO:0005515	Protein binding	31	7242	0.3	0.35	0.0015	9606.ENSP00000258962,9606.ENSP00000261366,9606.ENSP00000266732,9606.ENSP00000268058,9606.ENSP00000297508,9606.ENSP00000300131,9606.ENSP00000301740,9606.ENSP00000312634,9606.ENSP00000318176,9606.ENSP00000323856,9606.ENSP00000325313,9606.ENSP00000327054,9606.ENSP00000328720,9606.ENSP00000338191,9606.ENSP00000340796,9606.ENSP00000346634,9606.ENSP00000349259,9606.ENSP00000357283,9606.ENSP00000357448,…	SRSF1,LMNB1,TMPO,PML,MICALL2,NAB2,SRRM2,PDLIM2,PRKRA,PLEC,MAP1S,LMNB2,FOXK1,SNTB2,ZNF326,THRAP3,SPTBN1,LMNA,PBXIP1,YBX1,LMO7,PRKAR1A,NUMA1,MATR3,MYH11,RBBP8,RPL23A,CHD4,SMARCC2,HDGFL2,FARP1
GOMF	GO:0097159	Organic cyclic compound binding	28	6050	0.34	0.37	0.0015	9606.ENSP00000244534,9606.ENSP00000258962,9606.ENSP00000261366,9606.ENSP00000266732,9606.ENSP00000268058,9606.ENSP00000296215,9606.ENSP00000297071,9606.ENSP00000297591,9606.ENSP00000301740,9606.ENSP00000318176,9606.ENSP00000323856,9606.ENSP00000325313,9606.ENSP00000328720,9606.ENSP00000330188,9606.ENSP00000338191,9606.ENSP00000340796,9606.ENSP00000346634,9606.ENSP00000349259,9606.ENSP00000361626,…	H1-3,SRSF1,LMNB1,TMPO,PML,SNIP1,TRA2A,VIRMA,SRRM2,PRKRA,PLEC,MAP1S,FOXK1,RSRC2,SNTB2,ZNF326,THRAP3,SPTBN1,YBX1,SLTM,PRKAR1A,MATR3,MYH11,KHSRP,RBBP8,RPL23A,CHD4,HDGFL2
GOMF	GO:1901363	Heterocyclic compound binding	28	5977	0.34	0.37	0.0015	9606.ENSP00000244534,9606.ENSP00000258962,9606.ENSP00000261366,9606.ENSP00000266732,9606.ENSP00000268058,9606.ENSP00000296215,9606.ENSP00000297071,9606.ENSP00000297591,9606.ENSP00000301740,9606.ENSP00000318176,9606.ENSP00000323856,9606.ENSP00000325313,9606.ENSP00000328720,9606.ENSP00000330188,9606.ENSP00000338191,9606.ENSP00000340796,9606.ENSP00000346634,9606.ENSP00000349259,9606.ENSP00000361626,…	H1-3,SRSF1,LMNB1,TMPO,PML,SNIP1,TRA2A,VIRMA,SRRM2,PRKRA,PLEC,MAP1S,FOXK1,RSRC2,SNTB2,ZNF326,THRAP3,SPTBN1,YBX1,SLTM,PRKAR1A,MATR3,MYH11,KHSRP,RBBP8,RPL23A,CHD4,HDGFL2
GOMF	GO:0005200	Structural constituent of cytoskeleton	5	107	1.34	0.82	0.0027	9606.ENSP00000261366,9606.ENSP00000323856,9606.ENSP00000327054,9606.ENSP00000349259,9606.ENSP00000357283	LMNB1,PLEC,LMNB2,SPTBN1,LMNA
GOMF	GO:0005488	Binding	39	12838	0.15	0.23	0.0196	9606.ENSP00000244534,9606.ENSP00000258962,9606.ENSP00000261366,9606.ENSP00000266732,9606.ENSP00000268058,9606.ENSP00000296215,9606.ENSP00000297071,9606.ENSP00000297508,9606.ENSP00000297591,9606.ENSP00000300131,9606.ENSP00000301740,9606.ENSP00000312634,9606.ENSP00000318176,9606.ENSP00000323856,9606.ENSP00000325313,9606.ENSP00000327054,9606.ENSP00000328720,9606.ENSP00000330188,9606.ENSP00000338191,…	H1-3,SRSF1,LMNB1,TMPO,PML,SNIP1,TRA2A,MICALL2,VIRMA,NAB2,SRRM2,PDLIM2,PRKRA,PLEC,MAP1S,LMNB2,FOXK1,RSRC2,SNTB2,ZNF326,THRAP3,SPTBN1,LMNA,PBXIP1,YBX1,LMO7,SLTM,PRKAR1A,NUMA1,MATR3,MYH11,KHSRP,RBBP8,RPL23A,CHD4,SMARCC2,HDGFL2,FARP1,BIN2
GOMF	GO:0008092	Cytoskeletal protein binding	10	1002	0.67	0.41	0.0215	9606.ENSP00000297508,9606.ENSP00000312634,9606.ENSP00000323856,9606.ENSP00000325313,9606.ENSP00000338191,9606.ENSP00000349259,9606.ENSP00000366757,9606.ENSP00000377298,9606.ENSP00000379616,9606.ENSP00000486285	MICALL2,PDLIM2,PLEC,MAP1S,SNTB2,SPTBN1,LMO7,NUMA1,MYH11,FARP1
GOMF	GO:0003779	Actin binding	7	448	0.87	0.47	0.0218	9606.ENSP00000297508,9606.ENSP00000312634,9606.ENSP00000323856,9606.ENSP00000325313,9606.ENSP00000338191,9606.ENSP00000349259,9606.ENSP00000379616	MICALL2,PDLIM2,PLEC,MAP1S,SNTB2,SPTBN1,MYH11
GOMF	GO:0042805	Actinin binding	3	37	1.58	0.51	0.0376	9606.ENSP00000297508,9606.ENSP00000312634,9606.ENSP00000366757	MICALL2,PDLIM2,LMO7
GOMF	GO:0003712	Transcription coregulator activity	7	522	0.8	0.38	0.0469	9606.ENSP00000268058,9606.ENSP00000300131,9606.ENSP00000346634,9606.ENSP00000357448,9606.ENSP00000382628,9606.ENSP00000449396,9606.ENSP00000483345	PML,NAB2,THRAP3,PBXIP1,RBBP8,SMARCC2,HDGFL2
GOCC	GO:0031981	Nuclear lumen	28	4526	0.46	0.55	2.7e-06	9606.ENSP00000258962,9606.ENSP00000261366,9606.ENSP00000268058,9606.ENSP00000296215,9606.ENSP00000297071,9606.ENSP00000297591,9606.ENSP00000300131,9606.ENSP00000301740,9606.ENSP00000318176,9606.ENSP00000325313,9606.ENSP00000327054,9606.ENSP00000328720,9606.ENSP00000338191,9606.ENSP00000340796,9606.ENSP00000346634,9606.ENSP00000349259,9606.ENSP00000357283,9606.ENSP00000361626,9606.ENSP00000366757,…	SRSF1,LMNB1,PML,SNIP1,TRA2A,VIRMA,NAB2,SRRM2,PRKRA,MAP1S,LMNB2,FOXK1,SNTB2,ZNF326,THRAP3,SPTBN1,LMNA,YBX1,LMO7,SLTM,NUMA1,MATR3,KHSRP,RBBP8,CCNL2,RPL23A,CHD4,SMARCC2
GOCC	GO:0034399	Nuclear periphery	8	150	1.4	1.58	2.7e-06	9606.ENSP00000261366,9606.ENSP00000268058,9606.ENSP00000327054,9606.ENSP00000340796,9606.ENSP00000357283,9606.ENSP00000377298,9606.ENSP00000378284,9606.ENSP00000449396	LMNB1,PML,LMNB2,ZNF326,LMNA,NUMA1,MATR3,SMARCC2
GOCC	GO:0016363	Nuclear matrix	7	128	1.41	1.47	8.99e-06	9606.ENSP00000261366,9606.ENSP00000268058,9606.ENSP00000340796,9606.ENSP00000357283,9606.ENSP00000377298,9606.ENSP00000378284,9606.ENSP00000449396	LMNB1,PML,ZNF326,LMNA,NUMA1,MATR3,SMARCC2
GOCC	GO:0070013	Intracellular organelle lumen	30	5660	0.4	0.48	8.99e-06	9606.ENSP00000258962,9606.ENSP00000261366,9606.ENSP00000268058,9606.ENSP00000273784,9606.ENSP00000296215,9606.ENSP00000297071,9606.ENSP00000297591,9606.ENSP00000300131,9606.ENSP00000301740,9606.ENSP00000318176,9606.ENSP00000325313,9606.ENSP00000327054,9606.ENSP00000328720,9606.ENSP00000338191,9606.ENSP00000340796,9606.ENSP00000346634,9606.ENSP00000349259,9606.ENSP00000357283,9606.ENSP00000361626,…	SRSF1,LMNB1,PML,AHSG,SNIP1,TRA2A,VIRMA,NAB2,SRRM2,PRKRA,MAP1S,LMNB2,FOXK1,SNTB2,ZNF326,THRAP3,SPTBN1,LMNA,YBX1,LMO7,SLTM,NUMA1,MATR3,KHSRP,RBBP8,CCNL2,RPL23A,CHD4,SMARCC2,BIN2
GOCC	GO:0005634	Nucleus	34	7672	0.32	0.42	9.58e-06	9606.ENSP00000244534,9606.ENSP00000258962,9606.ENSP00000261366,9606.ENSP00000266732,9606.ENSP00000268058,9606.ENSP00000296215,9606.ENSP00000297071,9606.ENSP00000297591,9606.ENSP00000300131,9606.ENSP00000301740,9606.ENSP00000312634,9606.ENSP00000318176,9606.ENSP00000325313,9606.ENSP00000327054,9606.ENSP00000328720,9606.ENSP00000338191,9606.ENSP00000340796,9606.ENSP00000346560,9606.ENSP00000346634,…	H1-3,SRSF1,LMNB1,TMPO,PML,SNIP1,TRA2A,VIRMA,NAB2,SRRM2,PDLIM2,PRKRA,MAP1S,LMNB2,FOXK1,SNTB2,ZNF326,FILIP1L,THRAP3,SPTBN1,LMNA,PBXIP1,YBX1,LMO7,SLTM,NUMA1,MATR3,KHSRP,RBBP8,CCNL2,RPL23A,CHD4,SMARCC2,HDGFL2
GOCC	GO:0005654	Nucleoplasm	24	4169	0.43	0.48	0.0001	9606.ENSP00000258962,9606.ENSP00000261366,9606.ENSP00000268058,9606.ENSP00000296215,9606.ENSP00000297071,9606.ENSP00000297591,9606.ENSP00000300131,9606.ENSP00000301740,9606.ENSP00000318176,9606.ENSP00000325313,9606.ENSP00000328720,9606.ENSP00000338191,9606.ENSP00000340796,9606.ENSP00000346634,9606.ENSP00000357283,9606.ENSP00000361626,9606.ENSP00000366757,9606.ENSP00000369887,9606.ENSP00000377298,…	SRSF1,LMNB1,PML,SNIP1,TRA2A,VIRMA,NAB2,SRRM2,PRKRA,MAP1S,FOXK1,SNTB2,ZNF326,THRAP3,LMNA,YBX1,LMO7,SLTM,NUMA1,KHSRP,RBBP8,CCNL2,CHD4,SMARCC2
GOCC	GO:0043231	Intracellular membrane-bounded organelle	40	12149	0.19	0.31	0.00012	9606.ENSP00000244534,9606.ENSP00000258962,9606.ENSP00000261366,9606.ENSP00000266732,9606.ENSP00000268058,9606.ENSP00000273784,9606.ENSP00000296215,9606.ENSP00000297071,9606.ENSP00000297508,9606.ENSP00000297591,9606.ENSP00000300131,9606.ENSP00000301740,9606.ENSP00000312634,9606.ENSP00000318176,9606.ENSP00000323856,9606.ENSP00000325313,9606.ENSP00000327054,9606.ENSP00000328720,9606.ENSP00000338191,…	H1-3,SRSF1,LMNB1,TMPO,PML,AHSG,SNIP1,TRA2A,MICALL2,VIRMA,NAB2,SRRM2,PDLIM2,PRKRA,PLEC,MAP1S,LMNB2,FOXK1,SNTB2,ZNF326,FILIP1L,THRAP3,SPTBN1,LMNA,PBXIP1,YBX1,LMO7,SLTM,PRKAR1A,NUMA1,MATR3,MYH11,KHSRP,RBBP8,CCNL2,RPL23A,CHD4,SMARCC2,HDGFL2,BIN2
GOCC	GO:0099080	Supramolecular complex	14	1366	0.68	0.67	0.00012	9606.ENSP00000261366,9606.ENSP00000312634,9606.ENSP00000323856,9606.ENSP00000325313,9606.ENSP00000327054,9606.ENSP00000338191,9606.ENSP00000349259,9606.ENSP00000357283,9606.ENSP00000357448,9606.ENSP00000361626,9606.ENSP00000377298,9606.ENSP00000379616,9606.ENSP00000381216,9606.ENSP00000449396	LMNB1,PDLIM2,PLEC,MAP1S,LMNB2,SNTB2,SPTBN1,LMNA,PBXIP1,YBX1,NUMA1,MYH11,KHSRP,SMARCC2
GOCC	GO:0043229	Intracellular organelle	41	13231	0.16	0.3	0.00022	9606.ENSP00000244534,9606.ENSP00000258962,9606.ENSP00000261366,9606.ENSP00000266732,9606.ENSP00000268058,9606.ENSP00000273784,9606.ENSP00000296215,9606.ENSP00000297071,9606.ENSP00000297508,9606.ENSP00000297591,9606.ENSP00000300131,9606.ENSP00000301740,9606.ENSP00000312634,9606.ENSP00000318176,9606.ENSP00000323856,9606.ENSP00000325313,9606.ENSP00000327054,9606.ENSP00000328720,9606.ENSP00000338191,…	H1-3,SRSF1,LMNB1,TMPO,PML,AHSG,SNIP1,TRA2A,MICALL2,VIRMA,NAB2,SRRM2,PDLIM2,PRKRA,PLEC,MAP1S,LMNB2,FOXK1,SNTB2,ZNF326,FILIP1L,THRAP3,SPTBN1,LMNA,PBXIP1,YBX1,LMO7,SLTM,PRKAR1A,NUMA1,MATR3,MYH11,KHSRP,RBBP8,CCNL2,RPL23A,CHD4,SMARCC2,HDGFL2,FARP1,BIN2
GOCC	GO:0043232	Intracellular non-membrane-bounded organelle	26	5191	0.37	0.42	0.00024	9606.ENSP00000244534,9606.ENSP00000261366,9606.ENSP00000266732,9606.ENSP00000268058,9606.ENSP00000297071,9606.ENSP00000297508,9606.ENSP00000312634,9606.ENSP00000323856,9606.ENSP00000325313,9606.ENSP00000327054,9606.ENSP00000328720,9606.ENSP00000338191,9606.ENSP00000349259,9606.ENSP00000357283,9606.ENSP00000357448,9606.ENSP00000361626,9606.ENSP00000376475,9606.ENSP00000377298,9606.ENSP00000379616,…	H1-3,LMNB1,TMPO,PML,TRA2A,MICALL2,PDLIM2,PLEC,MAP1S,LMNB2,FOXK1,SNTB2,SPTBN1,LMNA,PBXIP1,YBX1,PRKAR1A,NUMA1,MYH11,KHSRP,RBBP8,RPL23A,CHD4,SMARCC2,FARP1,BIN2
GOCC	GO:0005652	Nuclear lamina	3	12	2.07	1.17	0.00059	9606.ENSP00000261366,9606.ENSP00000327054,9606.ENSP00000357283	LMNB1,LMNB2,LMNA
GOCC	GO:0099512	Supramolecular fiber	11	1000	0.71	0.62	0.00081	9606.ENSP00000261366,9606.ENSP00000312634,9606.ENSP00000323856,9606.ENSP00000325313,9606.ENSP00000327054,9606.ENSP00000338191,9606.ENSP00000349259,9606.ENSP00000357283,9606.ENSP00000357448,9606.ENSP00000377298,9606.ENSP00000379616	LMNB1,PDLIM2,PLEC,MAP1S,LMNB2,SNTB2,SPTBN1,LMNA,PBXIP1,NUMA1,MYH11
GOCC	GO:0005856	Cytoskeleton	16	2369	0.5	0.46	0.0016	9606.ENSP00000261366,9606.ENSP00000297508,9606.ENSP00000312634,9606.ENSP00000323856,9606.ENSP00000325313,9606.ENSP00000327054,9606.ENSP00000338191,9606.ENSP00000349259,9606.ENSP00000357283,9606.ENSP00000357448,9606.ENSP00000376475,9606.ENSP00000377298,9606.ENSP00000379616,9606.ENSP00000440542,9606.ENSP00000486285,9606.ENSP00000498807	LMNB1,MICALL2,PDLIM2,PLEC,MAP1S,LMNB2,SNTB2,SPTBN1,LMNA,PBXIP1,PRKAR1A,NUMA1,MYH11,CHD4,FARP1,BIN2
GOCC	GO:0031965	Nuclear membrane	6	305	0.97	0.64	0.0049	9606.ENSP00000261366,9606.ENSP00000266732,9606.ENSP00000268058,9606.ENSP00000327054,9606.ENSP00000357283,9606.ENSP00000378284	LMNB1,TMPO,PML,LMNB2,LMNA,MATR3
GOCC	GO:0005681	Spliceosomal complex	5	197	1.08	0.65	0.0065	9606.ENSP00000258962,9606.ENSP00000296215,9606.ENSP00000297071,9606.ENSP00000301740,9606.ENSP00000361626	SRSF1,SNIP1,TRA2A,SRRM2,YBX1
GOCC	GO:0032991	Protein-containing complex	24	5506	0.31	0.32	0.0065	9606.ENSP00000244534,9606.ENSP00000258962,9606.ENSP00000296215,9606.ENSP00000297071,9606.ENSP00000297591,9606.ENSP00000301740,9606.ENSP00000312634,9606.ENSP00000318176,9606.ENSP00000325313,9606.ENSP00000338191,9606.ENSP00000340796,9606.ENSP00000346634,9606.ENSP00000349259,9606.ENSP00000357448,9606.ENSP00000361626,9606.ENSP00000366757,9606.ENSP00000376475,9606.ENSP00000377298,9606.ENSP00000379616,…	H1-3,SRSF1,SNIP1,TRA2A,VIRMA,SRRM2,PDLIM2,PRKRA,MAP1S,SNTB2,ZNF326,THRAP3,SPTBN1,PBXIP1,YBX1,LMO7,PRKAR1A,NUMA1,MYH11,RBBP8,CCNL2,RPL23A,CHD4,SMARCC2
GOCC	GO:0005635	Nuclear envelope	7	487	0.83	0.56	0.0066	9606.ENSP00000261366,9606.ENSP00000266732,9606.ENSP00000268058,9606.ENSP00000327054,9606.ENSP00000357283,9606.ENSP00000366757,9606.ENSP00000378284	LMNB1,TMPO,PML,LMNB2,LMNA,LMO7,MATR3
GOCC	GO:0005638	Lamin filament	2	5	2.27	0.78	0.0079	9606.ENSP00000261366,9606.ENSP00000357283	LMNB1,LMNA
GOCC	GO:0099513	Polymeric cytoskeletal fiber	8	757	0.7	0.45	0.0141	9606.ENSP00000261366,9606.ENSP00000312634,9606.ENSP00000325313,9606.ENSP00000327054,9606.ENSP00000338191,9606.ENSP00000357283,9606.ENSP00000357448,9606.ENSP00000377298	LMNB1,PDLIM2,MAP1S,LMNB2,SNTB2,LMNA,PBXIP1,NUMA1
GOCC	GO:0016607	Nuclear speck	6	420	0.83	0.47	0.0201	9606.ENSP00000258962,9606.ENSP00000297591,9606.ENSP00000301740,9606.ENSP00000346634,9606.ENSP00000357283,9606.ENSP00000383611	SRSF1,VIRMA,SRRM2,THRAP3,LMNA,CCNL2
GOCC	GO:0016604	Nuclear body	8	833	0.65	0.4	0.025	9606.ENSP00000258962,9606.ENSP00000268058,9606.ENSP00000297591,9606.ENSP00000301740,9606.ENSP00000346634,9606.ENSP00000357283,9606.ENSP00000369887,9606.ENSP00000383611	SRSF1,PML,VIRMA,SRRM2,THRAP3,LMNA,SLTM,CCNL2
GOCC	GO:0005637	Nuclear inner membrane	3	65	1.34	0.52	0.0288	9606.ENSP00000261366,9606.ENSP00000266732,9606.ENSP00000378284	LMNB1,TMPO,MATR3
GOCC	GO:1990904	Ribonucleoprotein complex	7	687	0.68	0.37	0.0405	9606.ENSP00000258962,9606.ENSP00000296215,9606.ENSP00000297071,9606.ENSP00000301740,9606.ENSP00000318176,9606.ENSP00000361626,9606.ENSP00000389103	SRSF1,SNIP1,TRA2A,SRRM2,PRKRA,YBX1,RPL23A
