# Supplementary material for: Unveiling unique protein and phosphorylation signatures in lung adenocarcinomas with and without ALK, EGFR, and KRAS genetic alterations
Source: Mol Oncol. 2025 Jul 7;19(11):3243–65. doi: 10.1002/1878-0261.70091 (PMC12591317; doi:10.1002/1878-0261.70091)
Supplement: Supplementary file 9 — Table S8. Enriched kinases between the four sample groups based on KSEA of 202 kinase‐substrate pairs. [file MOL2-19-3243-s003.xlsx]

## Sheet: Table S8
					Table S8. Enriched kinases between the four sample groups based on KSEA of 202 kinase-substrate pairs.

## Sheet: ALK-WT
Kinase.Gene	mS	Enrichment	m	z.score	p.value	FDR
ADRBK1	0.53224	112.997	5	0.958396	0.168932	0.446892			mS	represents the mean log2(fold change) of all the kinase's substrates
ADRBK2	0.264305	56.113	2	0.303681	0.380686	0.446892			Enrichment	is the background-adjusted value of the kinase's mS
AKT1	-0.161888	-34.3695	7	-0.331945	0.369965	0.446892			m	is the total amount of detected substrates from the experimental dataset for each kinase
AKT2	0.653335	138.706	1	0.525269	0.299698	0.446892			z.score	is the normalized score for each kinase, weighted by the number of identified substrates
AURKA	0.619272	131.474	1	0.498079	0.309214	0.446892			p.value	represents the statistical assessment for the z.score
AURKB	-0.412456	-87.566	2	-0.460288	0.322655	0.446892			FDR	is the p-value adjusted for multiple hypothesis testing using the Benjamini & Hochberg method
CAMK1	1.20752	256.361	1	0.967631	0.166614	0.446892
CAMK2G	0.119157	25.2975	1	0.0988739	0.460619	0.488319
CAMK4	0.264305	56.113	2	0.303681	0.380686	0.446892
CDC42BPA	1.20752	256.361	1	0.967631	0.166614	0.446892
CDK1	0.411665	87.3981	19	1.44873	0.0737066	0.446892
CDK14	0.919683	195.252	1	0.737874	0.230295	0.446892
CDK16	0.432532	91.8282	1	0.349018	0.363538	0.446892
CDK2	1.15748	245.738	10	2.93362	0.00167517	0.0927996
CDK4	0.620493	131.733	1	0.499053	0.308871	0.446892
CDK5	0.411061	87.27	2	0.469349	0.31941	0.446892
CHEK1	0.793735	168.513	3	1.1039	0.134817	0.446892
CHEK2	0.012068	2.56209	1	0.0133928	0.494657	0.495889
CIT	1.20752	256.361	1	0.967631	0.166614	0.446892
CLK1	-0.583126	-123.8	7	-1.22156	0.110937	0.446892
CSNK1A1	0.223131	47.3715	6	0.445485	0.327985	0.446892
CSNK1D	0.203434	43.1899	2	0.234966	0.407117	0.471093
CSNK2A1	0.152417	32.3587	13	0.452218	0.325556	0.446892
CSNK2A2	0.52306	111.048	1	0.42128	0.336775	0.446892
DMPK	-0.502099	-106.598	2	-0.561483	0.287234	0.446892
DYRK1A	0.772055	163.91	1	0.620033	0.267618	0.446892
DYRK2	-2.46037	-522.346	1	-1.96017	0.024988	0.446892
EIF2AK2	0.52306	111.048	1	0.42128	0.336775	0.446892
GRK1	0.264305	56.113	2	0.303681	0.380686	0.446892
GRK5	0.264305	56.113	2	0.303681	0.380686	0.446892
GRK7	0.264305	56.113	2	0.303681	0.380686	0.446892
GSK3B	-0.0386197	-8.19912	2	-0.0382791	0.484733	0.495889
HIPK1	-0.100732	-21.3858	2	-0.108395	0.456841	0.488319
HIPK2	-0.728085	-154.575	3	-1.00011	0.158628	0.446892
LIMK1	-0.413115	-87.706	1	-0.325999	0.372212	0.446892
LIMK2	-0.413115	-87.706	1	-0.325999	0.372212	0.446892
MAK	1.01164	214.775	1	0.811276	0.208604	0.446892
MAP2K1	0.734742	155.989	1	0.59025	0.277512	0.446892
MAPK1	0.938889	199.33	6	1.84497	0.0325211	0.446892
MAPK11	-0.47748	-101.371	5	-0.843841	0.199379	0.446892
MAPK3	0.605831	128.62	7	1.28941	0.0986285	0.446892
MAPK7	-0.47748	-101.371	5	-0.843841	0.199379	0.446892
MAPK8	-0.111999	-23.7779	2	-0.121115	0.4518	0.488319
MAPK9	-0.12312	-26.1388	1	-0.0945174	0.462349	0.488319
MAPKAPK2	-0.284286	-60.3549	3	-0.386532	0.349552	0.446892
MAPKAPK3	-0.915391	-194.341	1	-0.726929	0.233635	0.446892
MAPKAPK5	-0.915391	-194.341	1	-0.726929	0.233635	0.446892
MARK1	0.00820001	1.7409	1	0.0103053	0.495889	0.495889
MYLK	1.20752	256.361	1	0.967631	0.166614	0.446892
PAK1	1.02063	216.683	5	1.83011	0.0336167	0.446892
PAK2	0.48557	103.088	3	0.677845	0.248935	0.446892
PAK3	1.51192	320.987	1	1.21062	0.113021	0.446892
PAK4	1.51192	320.987	1	1.21062	0.113021	0.446892
PAK5	1.51192	320.987	1	1.21062	0.113021	0.446892
PAK6	1.51192	320.987	1	1.21062	0.113021	0.446892
PDK1	1.55346	329.805	1	1.24377	0.106792	0.446892
PKD1	-0.915391	-194.341	1	-0.726929	0.233635	0.446892
PLK1	0.534858	113.553	1	0.430697	0.333344	0.446892
PRKAA1	0.458697	97.3832	1	0.369903	0.355727	0.446892
PRKACA	-0.0506617	-10.7557	6	-0.0898465	0.464205	0.488319
PRKACG	1.20069	254.912	1	0.962183	0.167979	0.446892
PRKCA	0.0150693	3.19928	1	0.0157885	0.493702	0.495889
PRKCD	-0.808943	-171.742	1	-0.641959	0.26045	0.446892
PRKCE	0.522198	110.865	2	0.594806	0.275987	0.446892
PRKCQ	1.51192	320.987	1	1.21062	0.113021	0.446892
PRKCT	0.119157	25.2975	1	0.0988739	0.460619	0.488319
PRKD1	-0.664253	-141.024	2	-0.744533	0.228277	0.446892
PRKDC	0.468681	99.5028	4	0.755746	0.224901	0.446892
PRKG1	-0.915391	-194.341	1	-0.726929	0.233635	0.446892
RAF1	-0.199753	-42.4083	4	-0.311376	0.377757	0.446892
ROCK1	1.20752	256.361	1	0.967631	0.166614	0.446892
RPS6KA1	-0.766153	-162.657	3	-1.05275	0.146229	0.446892
RPS6KA2	0.264305	56.113	2	0.303681	0.380686	0.446892
RPS6KA3	-0.862167	-183.041	2	-0.96795	0.166535	0.446892
RPS6KB1	-1.60867	-341.527	1	-1.28032	0.100216	0.446892
RPS6KB2	-1.26203	-267.934	2	-1.41934	0.0778997	0.446892
SGK1	0.259182	55.0254	1	0.210646	0.416582	0.475255
TESK1	-0.413115	-87.706	1	-0.325999	0.372212	0.446892
TLK2	-1.75682	-372.979	1	-1.39858	0.0809699	0.446892
TTK	3.54691	753.022	1	2.83499	0.00229135	0.0927996
UHMK1	-1.01159	-214.764	1	-0.803715	0.210781	0.446892

## Sheet: ALK-EGFR
Kinase.Gene	mS	Enrichment	m	z.score	p.value	FDR
ADRBK1	0.353904	8.2381	5	0.744792	0.228199	0.467615			mS	represents the mean log2(fold change) of all the kinase's substrates
ADRBK2	0.424394	9.87896	2	0.554715	0.289545	0.467615			Enrichment	is the background-adjusted value of the kinase's mS
AKT1	-0.439499	-10.2306	7	-0.880533	0.189285	0.467615			m	is the total amount of detected substrates from the experimental dataset for each kinase
AKT2	-0.341442	-7.94802	1	-0.250512	0.401096	0.467615			z.score	is the normalized score for each kinase, weighted by the number of identified substrates
AURKA	-0.486636	-11.3278	1	-0.372371	0.354808	0.467615			p.value	represents the statistical assessment for the z.score
AURKB	-0.488679	-11.3754	2	-0.529038	0.29839	0.467615			FDR	is the p-value adjusted for multiple hypothesis testing using the Benjamini & Hochberg method
CAMK1	-0.191792	-4.46451	1	-0.124913	0.450296	0.467615
CAMK2G	-0.203186	-4.72973	1	-0.134476	0.446513	0.467615
CAMK4	0.424394	9.87896	2	0.554715	0.289545	0.467615
CDC42BPA	-0.191792	-4.46451	1	-0.124913	0.450296	0.467615
CDK1	0.147933	3.44356	19	0.698354	0.242478	0.467615
CDK14	1.52775	35.5627	1	1.31827	0.093706	0.467615
CDK16	0.221308	5.15157	1	0.221796	0.412236	0.467615
CDK2	0.961629	22.3846	10	2.66623	0.00383535	0.250233
CDK4	0.439914	10.2402	1	0.405268	0.34264	0.467615
CDK5	1.10455	25.7116	2	1.36202	0.0865963	0.467615
CHEK1	-0.161963	-3.77015	3	-0.172994	0.431328	0.467615
CHEK2	-1.17925	-27.4503	1	-0.953669	0.170125	0.467615
CIT	-0.191792	-4.46451	1	-0.124913	0.450296	0.467615
CLK1	-0.437472	-10.1834	7	-0.87603	0.190507	0.467615
CSNK1A1	-0.0277676	-0.64637	6	0.0312314	0.487542	0.487542
CSNK1D	-0.353992	-8.24016	2	-0.369173	0.355999	0.467615
CSNK2A1	-0.0639658	-1.48898	13	-0.0635673	0.474657	0.480591
CSNK2A2	-0.610657	-14.2148	1	-0.476461	0.316873	0.467615
DMPK	1.05244	24.4985	2	1.30016	0.0967731	0.467615
DYRK1A	0.173896	4.04791	1	0.182003	0.42779	0.467615
DYRK2	-0.67291	-15.6639	1	-0.528709	0.298504	0.467615
EIF2AK2	-0.610657	-14.2148	1	-0.476461	0.316873	0.467615
GRK1	0.424394	9.87896	2	0.554715	0.289545	0.467615
GRK5	0.424394	9.87896	2	0.554715	0.289545	0.467615
GRK7	0.424394	9.87896	2	0.554715	0.289545	0.467615
GSK3B	0.537474	12.5112	2	0.688934	0.245433	0.467615
HIPK1	0.54942	12.7893	2	0.703112	0.240993	0.467615
HIPK2	-0.599966	-13.9659	3	-0.809712	0.209053	0.467615
LIMK1	-1.17405	-27.3294	1	-0.94931	0.171232	0.467615
LIMK2	-1.17405	-27.3294	1	-0.94931	0.171232	0.467615
MAK	2.91968	67.9638	1	2.4865	0.00645029	0.250233
MAP2K1	0.127765	2.97409	1	0.143286	0.443032	0.467615
MAPK1	0.233341	5.43167	6	0.568024	0.285009	0.467615
MAPK11	0.345892	8.05162	5	0.729758	0.232769	0.467615
MAPK3	0.100012	2.32806	7	0.317474	0.375442	0.467615
MAPK7	0.345892	8.05162	5	0.729758	0.232769	0.467615
MAPK8	-0.443853	-10.3319	2	-0.475832	0.317097	0.467615
MAPK9	-0.426779	-9.93447	1	-0.322134	0.373676	0.467615
MAPKAPK2	-0.870438	-20.2619	3	-1.20289	0.114509	0.467615
MAPKAPK3	-1.60653	-37.3966	1	-1.31228	0.0947122	0.467615
MAPKAPK5	-1.60653	-37.3966	1	-1.31228	0.0947122	0.467615
MARK1	-1.10342	-25.6852	1	-0.890027	0.186726	0.467615
MYLK	-0.191792	-4.46451	1	-0.124913	0.450296	0.467615
PAK1	0.79804	18.5766	5	1.5783	0.0572481	0.467615
PAK2	0.280411	6.52735	3	0.470078	0.31915	0.467615
PAK3	0.914967	21.2984	1	0.803974	0.210706	0.467615
PAK4	0.914967	21.2984	1	0.803974	0.210706	0.467615
PAK5	0.914967	21.2984	1	0.803974	0.210706	0.467615
PAK6	0.914967	21.2984	1	0.803974	0.210706	0.467615
PDK1	0.602987	14.0362	1	0.542134	0.293863	0.467615
PKD1	-1.60653	-37.3966	1	-1.31228	0.0947122	0.467615
PLK1	0.154544	3.59744	1	0.165761	0.434172	0.467615
PRKAA1	0.185645	4.32141	1	0.191864	0.423924	0.467615
PRKACA	-0.254913	-5.93382	6	-0.435739	0.331513	0.467615
PRKACG	1.81217	42.1834	1	1.55698	0.0597371	0.467615
PRKCA	0.442345	10.2968	1	0.407309	0.341891	0.467615
PRKCD	-0.233884	-5.4443	1	-0.16024	0.436346	0.467615
PRKCE	1.20505	28.051	2	1.4813	0.0692633	0.467615
PRKCQ	0.914967	21.2984	1	0.803974	0.210706	0.467615
PRKCT	-0.203186	-4.72973	1	-0.134476	0.446513	0.467615
PRKD1	-1.39029	-32.363	2	-1.59919	0.0548894	0.467615
PRKDC	1.12984	26.3001	4	1.96862	0.0244984	0.467615
PRKG1	-1.60653	-37.3966	1	-1.31228	0.0947122	0.467615
RAF1	0.469168	10.9212	4	0.859641	0.194993	0.467615
ROCK1	-0.191792	-4.46451	1	-0.124913	0.450296	0.467615
RPS6KA1	-0.371264	-8.64222	3	-0.477252	0.316591	0.467615
RPS6KA2	0.424394	9.87896	2	0.554715	0.289545	0.467615
RPS6KA3	-0.920208	-21.4204	2	-1.04123	0.148884	0.467615
RPS6KB1	-0.676722	-15.7526	1	-0.531908	0.297395	0.467615
RPS6KB2	-1.14163	-26.5746	2	-1.30404	0.0961099	0.467615
SGK1	-0.521092	-12.1299	1	-0.40129	0.344103	0.467615
TESK1	-1.17405	-27.3294	1	-0.94931	0.171232	0.467615
TLK2	-0.570078	-13.2702	1	-0.442403	0.329099	0.467615
TTK	2.76269	64.3093	1	2.35474	0.00926789	0.250233
UHMK1	-0.146482	-3.40979	1	-0.0868854	0.465381	0.477163

## Sheet: ALK-KRAS
Kinase.Gene	mS	Enrichment	m	z.score	p.value	FDR
ADRBK1	-0.477663	-5.79467	5	-0.758644	0.224033	0.454518			mS	represents the mean log2(fold change) of all the kinase's substrates
ADRBK2	-0.846157	-10.265	2	-0.927157	0.176923	0.434265			Enrichment	is the background-adjusted value of the kinase's mS
AKT1	-0.546587	-6.63081	7	-1.05418	0.145901	0.434265			m	is the total amount of detected substrates from the experimental dataset for each kinase
AKT2	-0.846099	-10.2643	1	-0.655549	0.256057	0.458118			z.score	is the normalized score for each kinase, weighted by the number of identified substrates
AURKA	0.121585	1.47499	1	0.175133	0.430488	0.477664			p.value	represents the statistical assessment for the z.score
AURKB	-1.02888	-12.4816	2	-1.14898	0.125282	0.434265			FDR	is the p-value adjusted for multiple hypothesis testing using the Benjamini & Hochberg method
CAMK1	-0.48976	-5.94142	1	-0.34966	0.363297	0.458118
CAMK2G	-0.618821	-7.50709	1	-0.460449	0.322597	0.458118
CAMK4	-0.846157	-10.265	2	-0.927157	0.176923	0.434265
CDC42BPA	-0.48976	-5.94142	1	-0.34966	0.363297	0.458118
CDK1	-0.135579	-1.64475	19	-0.198866	0.421184	0.473832
CDK14	1.65465	20.073	1	1.49115	0.0679611	0.434265
CDK16	1.93811	23.5118	1	1.73448	0.0414163	0.434265
CDK2	1.13602	13.7814	10	3.30757	0.000470554	0.0381148
CDK4	0.486958	5.90743	1	0.488777	0.3125	0.458118
CDK5	1.06204	12.8839	2	1.38938	0.0823582	0.434265
CHEK1	0.0212709	0.258044	3	0.154188	0.438731	0.480232
CHEK2	-0.505953	-6.13786	1	-0.36356	0.358093	0.458118
CIT	-0.48976	-5.94142	1	-0.34966	0.363297	0.458118
CLK1	-0.490859	-5.95475	7	-0.927609	0.176805	0.434265
CSNK1A1	0.14702	1.78355	6	0.482468	0.314737	0.458118
CSNK1D	-0.495321	-6.00888	2	-0.501245	0.308099	0.458118
CSNK2A1	-0.647596	-7.85618	13	-1.74923	0.0401253	0.434265
CSNK2A2	0.242199	2.93819	1	0.27867	0.390249	0.458118
DMPK	0.355189	4.3089	2	0.531268	0.297617	0.458118
DYRK1A	2.11048	25.6029	1	1.88245	0.0298877	0.434265
DYRK2	0.411669	4.99407	1	0.424147	0.335729	0.458118
EIF2AK2	0.242199	2.93819	1	0.27867	0.390249	0.458118
GRK1	-0.846157	-10.265	2	-0.927157	0.176923	0.434265
GRK5	-0.846157	-10.265	2	-0.927157	0.176923	0.434265
GRK7	-0.846157	-10.265	2	-0.927157	0.176923	0.434265
GSK3B	-0.368196	-4.46669	2	-0.346915	0.364327	0.458118
HIPK1	0.788966	9.57117	2	1.05787	0.145057	0.434265
HIPK2	-0.394544	-4.78633	3	-0.464059	0.321303	0.458118
LIMK1	-1.47912	-17.9437	1	-1.19895	0.115273	0.434265
LIMK2	-1.47912	-17.9437	1	-1.19895	0.115273	0.434265
MAK	2.3793	28.8639	1	2.1132	0.0172917	0.350156
MAP2K1	-0.171779	-2.0839	1	-0.0766979	0.469432	0.491424
MAPK1	-0.47731	-5.79038	6	-0.830309	0.203182	0.454518
MAPK11	0.550783	6.6817	5	1.21545	0.112097	0.434265
MAPK3	-0.601976	-7.30275	7	-1.17998	0.119005	0.434265
MAPK7	0.550783	6.6817	5	1.21545	0.112097	0.434265
MAPK8	0.344853	4.18351	2	0.51872	0.301978	0.458118
MAPK9	-0.499086	-6.05456	1	-0.357666	0.360297	0.458118
MAPKAPK2	-0.576218	-6.99027	3	-0.734177	0.23142	0.454518
MAPKAPK3	-1.39764	-16.9552	1	-1.12901	0.129447	0.434265
MAPKAPK5	-1.39764	-16.9552	1	-1.12901	0.129447	0.434265
MARK1	-0.564203	-6.84451	1	-0.413564	0.339597	0.458118
MYLK	-0.48976	-5.94142	1	-0.34966	0.363297	0.458118
PAK1	0.455018	5.51995	5	1.03163	0.151123	0.434265
PAK2	0.127182	1.54288	3	0.31166	0.37765	0.458118
PAK3	0.735543	8.92308	1	0.702168	0.241287	0.454518
PAK4	0.735543	8.92308	1	0.702168	0.241287	0.454518
PAK5	0.735543	8.92308	1	0.702168	0.241287	0.454518
PAK6	0.735543	8.92308	1	0.702168	0.241287	0.454518
PDK1	0.260327	3.1581	1	0.294232	0.38429	0.458118
PKD1	-1.39764	-16.9552	1	-1.12901	0.129447	0.434265
PLK1	-0.111882	-1.35728	1	-0.0252812	0.489915	0.494949
PRKAA1	-0.0676822	-0.821072	1	0.0126611	0.494949	0.494949
PRKACA	-0.133314	-1.61727	6	-0.106991	0.457398	0.48749
PRKACG	-0.449625	-5.45453	1	-0.315207	0.376302	0.458118
PRKCA	-0.142932	-1.73395	1	-0.0519349	0.47929	0.491424
PRKCD	0.0454859	0.551803	1	0.109807	0.456281	0.48749
PRKCE	1.16741	14.1622	2	1.5173	0.0645955	0.434265
PRKCQ	0.735543	8.92308	1	0.702168	0.241287	0.454518
PRKCT	-0.618821	-7.50709	1	-0.460449	0.322597	0.458118
PRKD1	-1.43838	-17.4494	2	-1.64612	0.0498699	0.434265
PRKDC	1.42776	17.3205	4	2.59276	0.00476049	0.128533
PRKG1	-1.39764	-16.9552	1	-1.12901	0.129447	0.434265
RAF1	-0.231676	-2.81053	4	-0.256231	0.398886	0.458522
ROCK1	-0.48976	-5.94142	1	-0.34966	0.363297	0.458118
RPS6KA1	-0.395887	-4.80261	3	-0.466055	0.320588	0.458118
RPS6KA2	-0.846157	-10.265	2	-0.927157	0.176923	0.434265
RPS6KA3	-0.676079	-8.20171	2	-0.720684	0.235552	0.454518
RPS6KB1	-0.614325	-7.45255	1	-0.456589	0.323983	0.458118
RPS6KB2	-1.00598	-12.2039	2	-1.12119	0.131104	0.434265
SGK1	-0.0164947	-0.200102	1	0.0566016	0.477431	0.491424
TESK1	-1.47912	-17.9437	1	-1.19895	0.115273	0.434265
TLK2	-1.05588	-12.8092	1	-0.835629	0.201682	0.454518
TTK	2.99951	36.3879	1	2.6456	0.00407726	0.128533
UHMK1	0.20693	2.51032	1	0.248394	0.401915	0.458522

## Sheet: EGFR-KRAS
Kinase.Gene	mS	Enrichment	m	z.score	p.value	FDR
ADRBK1	-0.831567	-21.0672	5	-1.97618	0.0240673	0.175752			mS	represents the mean log2(fold change) of all the kinase's substrates
ADRBK2	-1.27055	-32.1885	2	-1.94252	0.0260373	0.175752			Enrichment	is the background-adjusted value of the kinase's mS
AKT1	-0.107088	-2.713	7	-0.1996	0.420897	0.485953			m	is the total amount of detected substrates from the experimental dataset for each kinase
AKT2	-0.504657	-12.7852	1	-0.519027	0.301871	0.485953			z.score	is the normalized score for each kinase, weighted by the number of identified substrates
AURKA	0.608221	15.4089	1	0.722659	0.234945	0.485953			p.value	represents the statistical assessment for the z.score
AURKB	-0.5402	-13.6856	2	-0.790098	0.214735	0.485953			FDR	is the p-value adjusted for multiple hypothesis testing using the Benjamini & Hochberg method
CAMK1	-0.297967	-7.5488	1	-0.288414	0.386515	0.485953
CAMK2G	-0.415635	-10.5298	1	-0.419701	0.337352	0.485953
CAMK4	-1.27055	-32.1885	2	-1.94252	0.0260373	0.175752
CDC42BPA	-0.297967	-7.5488	1	-0.288414	0.386515	0.485953
CDK1	-0.283512	-7.18259	19	-1.18687	0.11764	0.485953
CDK14	0.126899	3.21491	1	0.185628	0.426368	0.485953
CDK16	1.71681	43.4941	1	1.95955	0.025024	0.175752
CDK2	0.174389	4.41803	10	0.754564	0.225255	0.485953
CDK4	0.0470448	1.19185	1	0.0965306	0.46155	0.498474
CDK5	-0.0425115	-1.077	2	-0.00479584	0.498087	0.498847
CHEK1	0.183234	4.64211	3	0.430384	0.333458	0.485953
CHEK2	0.673293	17.0574	1	0.795263	0.21323	0.485953
CIT	-0.297967	-7.5488	1	-0.288414	0.386515	0.485953
CLK1	-0.0533874	-1.35253	7	-0.0410774	0.483617	0.498847
CSNK1A1	0.174788	4.42814	6	0.585573	0.279081	0.485953
CSNK1D	-0.14133	-3.58049	2	-0.160721	0.436157	0.485953
CSNK2A1	-0.58363	-14.7859	13	-2.18908	0.0142956	0.175752
CSNK2A2	0.852857	21.6065	1	0.995609	0.15972	0.485953
DMPK	-0.69725	-17.6644	2	-1.03791	0.149657	0.485953
DYRK1A	1.93659	49.0621	1	2.20477	0.013735	0.175752
DYRK2	1.08458	27.4771	1	1.25415	0.104894	0.485953
EIF2AK2	0.852857	21.6065	1	0.995609	0.15972	0.485953
GRK1	-1.27055	-32.1885	2	-1.94252	0.0260373	0.175752
GRK5	-1.27055	-32.1885	2	-1.94252	0.0260373	0.175752
GRK7	-1.27055	-32.1885	2	-1.94252	0.0260373	0.175752
GSK3B	-0.90567	-22.9445	2	-1.36677	0.0858484	0.463582
HIPK1	0.239546	6.06874	2	0.440262	0.329874	0.485953
HIPK2	0.205421	5.20421	3	0.473262	0.318013	0.485953
LIMK1	-0.305072	-7.72878	1	-0.296341	0.383485	0.485953
LIMK2	-0.305072	-7.72878	1	-0.296341	0.383485	0.485953
MAK	-0.540385	-13.6903	1	-0.558889	0.288119	0.485953
MAP2K1	-0.299544	-7.58874	1	-0.290173	0.385842	0.485953
MAPK1	-0.710651	-18.0038	6	-1.83433	0.0333025	0.2075
MAPK11	0.20489	5.19076	5	0.609654	0.271045	0.485953
MAPK3	-0.701989	-17.7844	7	-1.95573	0.0252483	0.175752
MAPK7	0.20489	5.19076	5	0.609654	0.271045	0.485953
MAPK8	0.788706	19.9813	2	1.30678	0.0956437	0.484196
MAPK9	-0.0723076	-1.83186	1	-0.0366359	0.485388	0.498847
MAPKAPK2	0.29422	7.45387	3	0.644868	0.259506	0.485953
MAPKAPK3	0.208888	5.29204	1	0.277106	0.390849	0.485953
MAPKAPK5	0.208888	5.29204	1	0.277106	0.390849	0.485953
MARK1	0.539214	13.6606	1	0.645665	0.259248	0.485953
MYLK	-0.297967	-7.5488	1	-0.288414	0.386515	0.485953
PAK1	-0.343022	-8.69022	5	-0.757318	0.22443	0.485953
PAK2	-0.153229	-3.88195	3	-0.219837	0.412999	0.485953
PAK3	-0.179424	-4.54559	1	-0.15615	0.437957	0.485953
PAK4	-0.179424	-4.54559	1	-0.15615	0.437957	0.485953
PAK5	-0.179424	-4.54559	1	-0.15615	0.437957	0.485953
PAK6	-0.179424	-4.54559	1	-0.15615	0.437957	0.485953
PDK1	-0.34266	-8.68106	1	-0.33828	0.367576	0.485953
PKD1	0.208888	5.29204	1	0.277106	0.390849	0.485953
PLK1	-0.266426	-6.74972	1	-0.253222	0.400048	0.485953
PRKAA1	-0.253327	-6.41788	1	-0.238607	0.405705	0.485953
PRKACA	0.121599	3.08062	6	0.440207	0.329894	0.485953
PRKACG	-2.2618	-57.3011	1	-2.47954	0.00657757	0.175752
PRKCA	-0.585277	-14.8276	1	-0.608977	0.27127	0.485953
PRKCD	0.27937	7.07764	1	0.355745	0.361016	0.485953
PRKCE	-0.03764	-0.953585	2	0.00289088	0.498847	0.498847
PRKCQ	-0.179424	-4.54559	1	-0.15615	0.437957	0.485953
PRKCT	-0.415635	-10.5298	1	-0.419701	0.337352	0.485953
PRKD1	-0.0480918	-1.21837	2	-0.0136009	0.494574	0.498847
PRKDC	0.29792	7.54761	4	0.752887	0.225759	0.485953
PRKG1	0.208888	5.29204	1	0.277106	0.390849	0.485953
RAF1	-0.700844	-17.7554	4	-1.47584	0.0699933	0.404961
ROCK1	-0.297967	-7.5488	1	-0.288414	0.386515	0.485953
RPS6KA1	-0.0246225	-0.623795	3	0.0286972	0.488553	0.498847
RPS6KA2	-1.27055	-32.1885	2	-1.94252	0.0260373	0.175752
RPS6KA3	0.244129	6.18484	2	0.447493	0.327259	0.485953
RPS6KB1	0.0623976	1.5808	1	0.11366	0.454754	0.497771
RPS6KB2	0.135643	3.43642	2	0.276314	0.391154	0.485953
SGK1	0.504597	12.7836	1	0.607042	0.271912	0.485953
TESK1	-0.305072	-7.72878	1	-0.296341	0.383485	0.485953
TLK2	-0.4858	-12.3074	1	-0.497987	0.309247	0.485953
TTK	0.236819	5.99965	1	0.30827	0.378939	0.485953
UHMK1	0.353412	8.95346	1	0.438358	0.330564	0.485953

## Sheet: EGFR-WT
Kinase.Gene	mS	Enrichment	m	z.score	p.value	FDR
ADRBK1	0.178328	4.66224	5	0.311253	0.377804	0.427119			mS	represents the mean log2(fold change) of all the kinase's substrates
ADRBK2	-0.160125	-4.18634	2	-0.278778	0.390208	0.427119			Enrichment	is the background-adjusted value of the kinase's mS
AKT1	0.277556	7.25649	7	0.629162	0.264622	0.426172			m	is the total amount of detected substrates from the experimental dataset for each kinase
AKT2	0.994745	26.0068	1	0.950475	0.170935	0.426172			z.score	is the normalized score for each kinase, weighted by the number of identified substrates
AURKA	1.10594	28.914	1	1.06097	0.144351	0.426172			p.value	represents the statistical assessment for the z.score
AURKB	0.0761831	1.99175	2	0.0533088	0.478743	0.484727			FDR	is the p-value adjusted for multiple hypothesis testing using the Benjamini & Hochberg method
CAMK1	1.39932	36.5842	1	1.35251	0.0881065	0.426172
CAMK2G	0.322289	8.42599	1	0.282252	0.388875	0.427119
CAMK4	-0.160125	-4.18634	2	-0.278778	0.390208	0.427119
CDC42BPA	1.39932	36.5842	1	1.35251	0.0881065	0.426172
CDK1	0.263748	6.89549	19	0.976739	0.164349	0.426172
CDK14	-0.608081	-15.8978	1	-0.642262	0.260351	0.426172
CDK16	0.211249	5.52293	1	0.171911	0.431754	0.44836
CDK2	0.195868	5.12082	10	0.495297	0.310195	0.427119
CDK4	0.180551	4.72036	1	0.141406	0.443775	0.455009
CDK5	-0.693489	-18.1307	2	-1.02832	0.151899	0.426172
CHEK1	0.955708	24.9862	3	1.57908	0.0571584	0.426172
CHEK2	1.19135	31.1468	1	1.14584	0.125931	0.426172
CIT	1.39932	36.5842	1	1.35251	0.0881065	0.426172
CLK1	-0.145674	-3.80852	7	-0.483552	0.314352	0.427119
CSNK1A1	0.250889	6.5593	6	0.517581	0.302375	0.427119
CSNK1D	0.557411	14.5731	2	0.729585	0.232822	0.426172
CSNK2A1	0.21639	5.65735	13	0.638253	0.261654	0.426172
CSNK2A2	1.13374	29.6408	1	1.0886	0.138166	0.426172
DMPK	-1.55462	-40.6443	2	-2.23848	0.012595	0.426172
DYRK1A	0.598138	15.6378	1	0.556365	0.288981	0.426172
DYRK2	-1.7877	-46.738	1	-1.81446	0.0348038	0.426172
EIF2AK2	1.13374	29.6408	1	1.0886	0.138166	0.426172
GRK1	-0.160125	-4.18634	2	-0.278778	0.390208	0.427119
GRK5	-0.160125	-4.18634	2	-0.278778	0.390208	0.427119
GRK7	-0.160125	-4.18634	2	-0.278778	0.390208	0.427119
GSK3B	-0.576135	-15.0626	2	-0.863402	0.193958	0.426172
HIPK1	-0.650105	-16.9965	2	-0.967353	0.166684	0.426172
HIPK2	-0.128115	-3.34947	3	-0.286338	0.387309	0.427119
LIMK1	0.760936	19.8941	1	0.718138	0.236336	0.426172
LIMK2	0.760936	19.8941	1	0.718138	0.236336	0.426172
MAK	-1.90805	-49.8846	1	-1.93405	0.0265532	0.426172
MAP2K1	0.60702	15.8701	1	0.565191	0.285972	0.426172
MAPK1	0.705559	18.4463	6	1.62428	0.052158	0.426172
MAPK11	-0.823219	-21.5224	5	-1.91418	0.0277987	0.426172
MAPK3	0.505814	13.2241	7	1.22927	0.109485	0.426172
MAPK7	-0.823219	-21.5224	5	-1.91418	0.0277987	0.426172
MAPK8	0.331849	8.67594	2	0.4126	0.33995	0.427119
MAPK9	0.303608	7.9376	1	0.263689	0.39601	0.427691
MAPKAPK2	0.586129	15.3239	3	0.942983	0.172845	0.426172
MAPKAPK3	0.691018	18.0661	1	0.64866	0.258279	0.426172
MAPKAPK5	0.691018	18.0661	1	0.64866	0.258279	0.426172
MARK1	1.1116	29.062	1	1.0666	0.143077	0.426172
MYLK	1.39932	36.5842	1	1.35251	0.0881065	0.426172
PAK1	0.222583	5.81926	5	0.409588	0.341054	0.427119
PAK2	0.205165	5.36388	3	0.287287	0.386946	0.427119
PAK3	0.596974	15.6074	1	0.555208	0.289376	0.426172
PAK4	0.596974	15.6074	1	0.555208	0.289376	0.426172
PAK5	0.596974	15.6074	1	0.555208	0.289376	0.426172
PAK6	0.596974	15.6074	1	0.555208	0.289376	0.426172
PDK1	0.95048	24.8496	1	0.906489	0.182339	0.426172
PKD1	0.691018	18.0661	1	0.64866	0.258279	0.426172
PLK1	0.38029	9.94238	1	0.339888	0.366971	0.427119
PRKAA1	0.273039	7.13838	1	0.233312	0.40776	0.433137
PRKACA	0.204218	5.33911	6	0.403979	0.343114	0.427119
PRKACG	-0.61149	-15.9869	1	-0.64565	0.259253	0.426172
PRKCA	-0.42732	-11.172	1	-0.46264	0.321811	0.427119
PRKCD	-0.574987	-15.0326	1	-0.609377	0.271137	0.426172
PRKCE	-0.682885	-17.8535	2	-1.01342	0.15543	0.426172
PRKCQ	0.596974	15.6074	1	0.555208	0.289376	0.426172
PRKCT	0.322289	8.42599	1	0.282252	0.388875	0.427119
PRKD1	0.725977	18.9801	2	0.966472	0.166904	0.426172
PRKDC	-0.661143	-17.2851	4	-1.38998	0.0822672	0.426172
PRKG1	0.691018	18.0661	1	0.64866	0.258279	0.426172
RAF1	-0.668893	-17.4877	4	-1.40538	0.0799535	0.426172
ROCK1	1.39932	36.5842	1	1.35251	0.0881065	0.426172
RPS6KA1	-0.394886	-10.324	3	-0.745491	0.227988	0.426172
RPS6KA2	-0.160125	-4.18634	2	-0.278778	0.390208	0.427119
RPS6KA3	0.0580151	1.51676	2	0.027777	0.48892	0.48892
RPS6KB1	-0.931959	-24.3653	1	-0.964102	0.167497	0.426172
RPS6KB2	-0.120471	-3.14961	2	-0.223051	0.411748	0.433137
SGK1	0.780244	20.3989	1	0.737324	0.230463	0.426172
TESK1	0.760936	19.8941	1	0.718138	0.236336	0.426172
TLK2	-1.18659	-31.0225	1	-1.21713	0.111777	0.426172
TTK	0.784219	20.5028	1	0.741275	0.229263	0.426172
UHMK1	-0.865011	-22.615	1	-0.897575	0.184706	0.426172

## Sheet: KRAS-WT
Kinase.Gene	mS	Enrichment	m	z.score	p.value	FDR
ADRBK1	1.00989	12.9938	5	1.9985	0.0228314	0.223763			mS	represents the mean log2(fold change) of all the kinase's substrates
ADRBK2	1.11043	14.2872	2	1.40027	0.0807158	0.282732			Enrichment	is the background-adjusted value of the kinase's mS
AKT1	0.384644	4.949	7	0.778574	0.218115	0.384317			m	is the total amount of detected substrates from the experimental dataset for each kinase
AKT2	1.4994	19.292	1	1.36309	0.0864273	0.282732			z.score	is the normalized score for each kinase, weighted by the number of identified substrates
AURKA	0.497721	6.4039	1	0.40269	0.343588	0.415844			p.value	represents the statistical assessment for the z.score
AURKB	0.616383	7.93067	2	0.730387	0.232577	0.384317			FDR	is the p-value adjusted for multiple hypothesis testing using the Benjamini & Hochberg method
CAMK1	1.69729	21.8381	1	1.55282	0.0602329	0.282732
CAMK2G	0.737924	9.49446	1	0.632993	0.263369	0.387871
CAMK4	1.11043	14.2872	2	1.40027	0.0807158	0.282732
CDC42BPA	1.69729	21.8381	1	1.55282	0.0602329	0.282732
CDK1	0.54726	7.0413	19	1.96232	0.0248625	0.223763
CDK14	-0.73498	-9.45658	1	-0.779207	0.217929	0.384317
CDK16	-1.50556	-19.3712	1	-1.51803	0.0645038	0.282732
CDK2	0.0214792	0.276361	10	-0.170524	0.432299	0.46074
CDK4	0.133506	1.71775	1	0.0534856	0.478673	0.490791
CDK5	-0.650977	-8.37577	2	-0.988064	0.161561	0.367771
CHEK1	0.772475	9.939	3	1.15375	0.124301	0.335612
CHEK2	0.518054	6.66551	1	0.422184	0.336445	0.415844
CIT	1.69729	21.8381	1	1.55282	0.0602329	0.282732
CLK1	-0.0922863	-1.1874	7	-0.431261	0.333139	0.415844
CSNK1A1	0.076101	0.979149	6	-0.00380593	0.498482	0.498482
CSNK1D	0.698741	8.99031	2	0.842058	0.199878	0.384317
CSNK2A1	0.800021	10.2934	13	2.49696	0.00626323	0.119808
CSNK2A2	0.280885	3.61399	1	0.19479	0.422779	0.458725
DMPK	-0.857368	-11.0313	2	-1.26792	0.102414	0.307242
DYRK1A	-1.33845	-17.2211	1	-1.3578	0.0872628	0.282732
DYRK2	-2.87228	-36.956	1	-2.82842	0.00233892	0.0631509
EIF2AK2	0.280885	3.61399	1	0.19479	0.422779	0.458725
GRK1	1.11043	14.2872	2	1.40027	0.0807158	0.282732
GRK5	1.11043	14.2872	2	1.40027	0.0807158	0.282732
GRK7	1.11043	14.2872	2	1.40027	0.0807158	0.282732
GSK3B	0.329535	4.23995	2	0.341442	0.366386	0.417989
HIPK1	-0.889651	-11.4467	2	-1.31169	0.0948125	0.295378
HIPK2	-0.333537	-4.29143	3	-0.682963	0.247315	0.384317
LIMK1	1.06601	13.7157	1	0.947556	0.171678	0.367771
LIMK2	1.06601	13.7157	1	0.947556	0.171678	0.367771
MAK	-1.36767	-17.5971	1	-1.38582	0.0829007	0.282732
MAP2K1	0.906564	11.6643	1	0.794683	0.213399	0.384317
MAPK1	1.41621	18.2216	6	3.14349	0.000834731	0.0631509
MAPK11	-1.02811	-13.2281	5	-2.37081	0.00887469	0.119808
MAPK3	1.2078	15.5401	7	2.86669	0.00207396	0.0631509
MAPK7	-1.02811	-13.2281	5	-2.37081	0.00887469	0.119808
MAPK8	-0.456856	-5.87812	2	-0.72485	0.234272	0.384317
MAPK9	0.375916	4.8367	1	0.285905	0.387476	0.43591
MAPKAPK2	0.291909	3.75583	3	0.355694	0.361035	0.417769
MAPKAPK3	0.48213	6.2033	1	0.387741	0.349104	0.415844
MAPKAPK5	0.48213	6.2033	1	0.387741	0.349104	0.415844
MARK1	0.572388	7.3646	1	0.474279	0.31765	0.415844
MYLK	1.69729	21.8381	1	1.55282	0.0602329	0.282732
PAK1	0.565605	7.27732	5	1.04598	0.147785	0.367771
PAK2	0.358394	4.61125	3	0.466103	0.320571	0.415844
PAK3	0.776398	9.98949	1	0.669882	0.251467	0.384317
PAK4	0.776398	9.98949	1	0.669882	0.251467	0.384317
PAK5	0.776398	9.98949	1	0.669882	0.251467	0.384317
PAK6	0.776398	9.98949	1	0.669882	0.251467	0.384317
PDK1	1.29314	16.6381	1	1.16533	0.121943	0.335612
PKD1	0.48213	6.2033	1	0.387741	0.349104	0.415844
PLK1	0.646716	8.32093	1	0.545544	0.29269	0.415844
PRKAA1	0.526366	6.77246	1	0.430154	0.333542	0.415844
PRKACA	0.0826188	1.06301	6	0.0115014	0.495412	0.498482
PRKACG	1.65031	21.2336	1	1.50777	0.0658063	0.282732
PRKCA	0.157956	2.03233	1	0.0769279	0.46934	0.487392
PRKCD	-0.854357	-10.9925	1	-0.893665	0.185751	0.384317
PRKCE	-0.645245	-8.30201	2	-0.980291	0.163471	0.367771
PRKCQ	0.776398	9.98949	1	0.669882	0.251467	0.384317
PRKCT	0.737924	9.49446	1	0.632993	0.263369	0.387871
PRKD1	0.774069	9.95951	2	0.944197	0.172534	0.367771
PRKDC	-0.959064	-12.3397	4	-1.98811	0.0233996	0.223763
PRKG1	0.48213	6.2033	1	0.387741	0.349104	0.415844
RAF1	0.0319506	0.411091	4	-0.0877691	0.46503	0.487392
ROCK1	1.69729	21.8381	1	1.55282	0.0602329	0.282732
RPS6KA1	-0.370263	-4.76397	3	-0.743954	0.228452	0.384317
RPS6KA2	1.11043	14.2872	2	1.40027	0.0807158	0.282732
RPS6KA3	-0.186114	-2.39462	2	-0.357742	0.360268	0.417769
RPS6KB1	-0.994357	-12.7938	1	-1.02789	0.152	0.367771
RPS6KB2	-0.256114	-3.29527	2	-0.452657	0.325398	0.415844
SGK1	0.275646	3.54659	1	0.189768	0.424746	0.458725
TESK1	1.06601	13.7157	1	0.947556	0.171678	0.367771
TLK2	-0.70079	-9.01668	1	-0.746427	0.227705	0.384317
TTK	0.5474	7.0431	1	0.450322	0.326239	0.415844
UHMK1	-1.21842	-15.6768	1	-1.24273	0.106984	0.30949
